# Supplementary material for: Phylogeny of Salmonella enterica subspecies arizonae by whole-genome sequencing reveals high incidence of polyphyly and low phase 1 H antigen variability
Source: Microb Genom. 2021 Feb 4;7(2):000522. doi: 10.1099/mgen.0.000522 (PMC8208698; doi:10.1099/mgen.0.000522)
Supplement: Supplementary material 1 [file mgen-7-522-s001.xlsx]

## Sheet: Supplemental Table 1
Supplemental Table 1. Meta data and assembly metrics for genomes used in this study
Accession number	Included in Final Analyses	Strain name	Country of Origin	Isolation Source	Reported Serovar	Predicted Serovar (SeqSero)	Number of Contigs	Total length	N50
SRR5042752	+	13-0296	Canada	Human	13:g,z51:-	IIIa [1],13,23:g,z51:-	70	4437278	184044
SRR5200998	+	FSIS1609748	USA	Poultry (chicken)	13,23:g,z51:-	IIIa [1],13,23:g,z51:-	61	4475385	203321
SRR5365220		FSIS1710944	USA	Poultry (chicken)	13,23:g,z51:-	IIIa [1],13,23:g,z51:-	74	4472831	149497
SRR5376284	+	FSIS1710796	USA	Poultry (chicken)	13,23:g,z51:-	IIIa [1],13,23:g,z51:-	71	4472606	162586
SRR5471084		FSIS1700280	USA	Poultry (chicken)	13,23:g,z51:-	IIIa [1],13,23:g,z51:-	52	4514259	256324
SRR6367152		CFSAN072180	USA	Poultry (chicken)	13:g,z51:-	IIIa [1],13,23:g,z51:-	44	4421478	377593
SRR8643930	+	E2018007092	USA	Poultry (turkey)	13:g,z51:-	IIIa [1],13,23:g,z51:-	51	4516869	189940
SRR5581980		06-0818	USA			IIIa [1],13,23:g,z51:-	31	4492706	379775
SRR5921418	+	PNUSAS015501	USA	Human		IIIa 13,22:z4,z23:-	51	4474313	215863
SRR1969731		68709	UK	Human		IIIa 13,23:z4,z23,[z32]:-	95	4807337	131509
SRR3321858	+	107143	UK	Human		IIIa 13,23:z4,z23,[z32]:-	88	4807791	123700
SRR7187224	+	478525	UK	Human		IIIa 13,23:z4,z23,[z32]:-	94	4644032	117318
SRR7480447	+	519445	UK	Human		IIIa 13,23:z4,z23,[z32]:-	77	4751360	162448
SRR7278078		516851	UK	Human	13:z4,z23,z32:-	IIIa 13,23:z4,z23,[z32]:-	71	4738479	153684
SRR6190439		208938	UK	Human		IIIa 13,23:z4,z23,[z32]:-	86	4601166	128708
SRR5341718		PNUSAS008376	USA	Human		IIIa 13,23:z4,z23,[z32]:-	82	4820709	250553
SRR6108037	+	PNUSAS023270	USA			IIIa 13,23:z4,z24:-	47	4681083	377916
SRR5583019	+	08-1108	USA			IIIa 17:z29:-	43	4556508	290746
SRR5291618	+	PNUSAS009071	USA			IIIa 17:z4,z23,z32:-	41	4477606	281119
SRR6190451	+	349290	UK	Human		IIIa 18:z4,z23:-	113	4476559	110928
SRR1122652		N23850	USA	Human	18:z4,z23:-	IIIa 18:z4,z23:-	96	4463084	111613
SRR1840609		N26928	USA	Poultry (chicken)	18:z4,z23:-	IIIa 18:z4,z23:-	92	4456965	113085
SRR1060569		BCW_2088	USA	Poultry (turkey)	18:z4,z23:-	IIIa 18:z4,z23:-	96	4615510	119065
SRR1840602		BCW_2090	USA	Poultry (turkey)	18:z4,z23:-	IIIa 18:z4,z23:-	102	4542699	129098
SRR3664648		CVM N38891	USA	Poultry (turkey)	18:z4,z23:-	IIIa 18:z4,z23:-	62	4493190	179280
SRR3665016		CVM N29355	USA	Poultry (turkey)	18:z4,z23:-	IIIa 18:z4,z23:-	59	4490304	222052
SRR3665157		CVM N31597	USA	Poultry (turkey)	18:z4,z23:-	IIIa 18:z4,z23:-	59	4491614	194061
SRR3665254	+	CVM N37901	USA	Poultry (turkey)	18:z4,z23:-	IIIa 18:z4,z23:-	100	4499539	128889
SRR1574295		AZ-TG74804	USA	Poultry (turkey)	18:z4,z23:-	IIIa 18:z4,z23:-	117	4626424	134027
SRR1615091		WAPHL_SAL-A00590	USA	Poultry (turkey)	18:z4,z23:-	IIIa 18:z4,z23:-	88	4618899	191667
SRR1752780		FL-NRM112	USA	Poultry (turkey)	18:z4,z23:-	IIIa 18:z4,z23:-	98	4598668	121023
SRR1752827		FL-NRM108	USA	Poultry (turkey)	18:z4,z23:-	IIIa 18:z4,z23:-	122	4596928	101668
SRR1805624		WAPHL_SAL-A00587	USA	Poultry (turkey)	18:z4,z23:-	IIIa 18:z4,z23:-	101	4604529	111403
SRR2143494	+	CVM-N14754	USA	Poultry (turkey)	18:z4,z23:-	IIIa 18:z4,z23:-	71	4498989	211540
SRR2532786		WAPHL_SAL-A00861	USA	Poultry (turkey)	18:z4,z23:-	IIIa 18:z4,z23:-	72	4645906	191699
SRR2533340		WAPHL_SAL-A00860	USA	Poultry (turkey)	18:z4,z23:-	IIIa 18:z4,z23:-	71	4647499	191701
SRR2533342		WAPHL_SAL-A00863	USA	Poultry (turkey)	18:z4,z23:-	IIIa 18:z4,z23:-	70	4606934	191700
SRR2533344		WAPHL_SAL-A00866	USA	Poultry (turkey)	18:z4,z23:-	IIIa 18:z4,z23:-	75	4648950	157576
SRR2993931		VA-WGS-00482	USA	Poultry (turkey)	18:z4,z23:-	IIIa 18:z4,z23:-	73	4498370	135995
SRR3045973		CVM-N23795	USA	Poultry (turkey)	18:z4,z23:-	IIIa 18:z4,z23:-	92	4493270	110609
SRR3091333		NY-N19962	USA	Poultry (turkey)	18:z4,z23:-	IIIa 18:z4,z23:-	87	4499144	111403
SRR3091334		NY-N19963	USA	Poultry (turkey)	18:z4,z23:-	IIIa 18:z4,z23:-	95	4498012	103966
SRR3096084		CVM-N23836	USA	Poultry (turkey)	18:z4,z23:-	IIIa 18:z4,z23:-	102	4496319	105562
SRR3096090		NY-N19980	USA	Poultry (turkey)	18:z4,z23:-	IIIa 18:z4,z23:-	78	4498916	135995
SRR3096091		NY-N19981	USA	Poultry (turkey)	18:z4,z23:-	IIIa 18:z4,z23:-	75	4498551	191668
SRR3096100		NY-N19989	USA	Poultry (turkey)	18:z4,z23:-	IIIa 18:z4,z23:-	79	4496529	135410
SRR3096101		NY-N19990	USA	Poultry (turkey)	18:z4,z23:-	IIIa 18:z4,z23:-	81	4497862	135410
SRR3098644		CVM-N23794	USA	Poultry (turkey)	18:z4,z23:-	IIIa 18:z4,z23:-	66	4500422	267915
SRR3098659		VA-WGS-00477	USA	Poultry (turkey)	18:z4,z23:-	IIIa 18:z4,z23:-	89	4498493	134200
SRR3111264		NY-N20003	USA	Poultry (turkey)	18:z4,z23:-	IIIa 18:z4,z23:-	67	4497235	222579
SRR3111267		NY-N20006	USA	Poultry (turkey)	18:z4,z23:-	IIIa 18:z4,z23:-	79	4497027	191702
SRR3111270	+	NY-N20009	USA	Poultry (turkey)	18:z4,z23:-	IIIa 18:z4,z23:-	90	4496797	134027
SRR3111275		NY-N20014	USA	Poultry (turkey)	18:z4,z23:-	IIIa 18:z4,z23:-	74	4499537	135995
SRR3136891		CVM-N23839	USA	Poultry (turkey)	18:z4,z23:-	IIIa 18:z4,z23:-	96	4495586	114921
SRR3136892		CVM-N23840	USA	Poultry (turkey)	18:z4,z23:-	IIIa 18:z4,z23:-	103	4605973	115135
SRR3173556		CVM-N23705	USA	Poultry (turkey)	18:z4,z23:-	IIIa 18:z4,z23:-	75	4499591	135995
SRR3184163		CVM-N23599	USA	Poultry (turkey)	18:z4,z23:-	IIIa 18:z4,z23:-	85	4499387	134027
SRR3184166		CVM-N23706	USA	Poultry (turkey)	18:z4,z23:-	IIIa 18:z4,z23:-	94	4497460	128889
SRR3210440		CVM-N26619	USA	Poultry (turkey)	18:z4,z23:-	IIIa 18:z4,z23:-	80	4493939	128734
SRR3210443		CVM-N26622	USA	Poultry (turkey)	18:z4,z23:-	IIIa 18:z4,z23:-	80	4497116	128889
SRR3210444		CVM-N26627	USA	Poultry (turkey)	18:z4,z23:-	IIIa 18:z4,z23:-	79	4496186	173453
SRR3210446		CVM-N26628	USA	Poultry (turkey)	18:z4,z23:-	IIIa 18:z4,z23:-	72	4499284	191701
SRR3215339		NY-N20026	USA	Poultry (turkey)	18:z4,z23:-	IIIa 18:z4,z23:-	62	4500877	191699
SRR3223102		CVM-N19745	USA	Poultry (turkey)	18:z4,z23:-	IIIa 18:z4,z23:-	80	4499172	181485
SRR3242340		CVM-N19757	USA	Poultry (turkey)	18:z4,z23:-	IIIa 18:z4,z23:-	89	4538805	128889
SRR3242343		CVM-N19762	USA	Poultry (turkey)	18:z4,z23:-	IIIa 18:z4,z23:-	83	4481944	134284
SRR3242347		CVM-N19764	USA	Poultry (turkey)	18:z4,z23:-	IIIa 18:z4,z23:-	89	4493905	135583
SRR3242348		CVM-N19765	USA	Poultry (turkey)	18:z4,z23:-	IIIa 18:z4,z23:-	88	4497884	134195
SRR3242355		CVM-N19772	USA	Poultry (turkey)	18:z4,z23:-	IIIa 18:z4,z23:-	91	4500630	191700
SRR3242356		CVM-N19773	USA	Poultry (turkey)	18:z4,z23:-	IIIa 18:z4,z23:-	80	4556692	181222
SRR3242365		CVM-N19761	USA	Poultry (turkey)	18:z4,z23:-	IIIa 18:z4,z23:-	84	4499980	128889
SRR3271886		CVM-N23589	USA	Poultry (turkey)	18:z4,z23:-	IIIa 18:z4,z23:-	75	4509510	191701
SRR3271892		CVM-N23597	USA	Poultry (turkey)	18:z4,z23:-	IIIa 18:z4,z23:-	78	4501683	135995
SRR3271893		CVM-N23609	USA	Poultry (turkey)	18:z4,z23:-	IIIa 18:z4,z23:-	82	4510975	135995
SRR3294539		CVM-N26929	USA	Poultry (turkey)	18:z4,z23:-	IIIa 18:z4,z23:-	84	4502374	134184
SRR3306208		CVM-N23590	USA	Poultry (turkey)	18:z4,z23:-	IIIa 18:z4,z23:-	69	4497052	191701
SRR3418286		CVM-N19865	USA	Poultry (turkey)	18:z4,z23:-	IIIa 18:z4,z23:-	81	4496932	134284
SRR3740194		CVM-N23704	USA	Poultry (turkey)	18:z4,z23:-	IIIa 18:z4,z23:-	105	4514552	181485
SRR3764719	+	CVM-N23598	USA	Poultry (turkey)	18:z4,z23:-	IIIa 18:z4,z23:-	82	4500082	181485
SRR1752865		NY-32450	USA	Poultry (turkey)	18:z4,z23:-	IIIa 18:z4,z23:-	105	4611833	111403
SRR1118713	+	BCW_2622	USA	Human	18:z4,z32:-	IIIa 18:z4,z32:-	89	4646849	134062
SRR1299279		FL-NRM020	USA	Poultry (turkey)	18:z4,z32:-	IIIa 18:z4,z32:-	77	4602477	128602
SRR1299379		FL-NRM022	USA	Poultry (turkey)	18:z4,z32:-	IIIa 18:z4,z32:-	80	4605356	134366
SRR1528525		AZ-TG74340	USA	Poultry (turkey)	18:z4,z32:-	IIIa 18:z4,z32:-	73	4609493	134058
SRR1544384		WAPHL_SAL-A00414	USA	Poultry (turkey)	18:z4,z32:-	IIIa 18:z4,z32:-	64	4601593	175205
SRR1556117		WAPHL_SAL-A00506	USA	Poultry (turkey)	18:z4,z32:-	IIIa 18:z4,z32:-	84	4618811	180027
SRR1805603	+	WAPHL_SAL-A00688	USA	Poultry (turkey)	18:z4,z32:-	IIIa 18:z4,z32:-	70	4605258	136054
SRR2532785		WAPHL_SAL-A00867	USA	Poultry (turkey)	18:z4,z32:-	IIIa 18:z4,z32:-	67	4600792	155838
SRR1300728	+	WAPHL-SAL-A00395	USA	Poultry (turkey)	18:z4,z32:-	IIIa 18:z4,z32:-	68	4602895	180027
SRR1181564	+	WAPHL-SAL-A00231	USA	Poultry (turkey)	18:z4,z32:-	IIIa 18:z4,z32:-	74	4612310	136720
SRR5581860	+	2014K-0612	USA			IIIa 21:g,z51:-	45	4548861	391897
SRR1576241	+	IEH-NGS-SAL-01321		Plant (romaine)		IIIa 35:g,z51:-	53	4787814	267558
SRR1033507	+	FAR0010	Mexico	Plant (chili powder)	35:z36:-	IIIa 35:z36:-	111	4590023	127872
SRR8781961	+	SAL-18-VL-NY-FL-0011	USA	Poultry (chicken)	35:z4,z32:-	IIIa 35:z4,z32:-	43	4693414	313361
SRR3654559		FDA00001229		Environment (water)		IIIa 40:g,z51:-	61	4468295	184081
SRR3185120	+	PNUSAS001580	USA	Human		IIIa 40:g,z51:-	42	4402609	373685
SRR5868548	+	PNUSAS018246	USA			IIIa 40:g,z51:-	40	4489784	372772
SRR8550664	+	FDA00013718	Mexico	Plant (oregano)	40:z36:-	IIIa 40:z36:-	87	4651998	215910
SRR5188983	+	PNUSAS007240	USA			IIIa 40:z36:-	42	4553788	378068
SRR1793345	+	CFSAN028015		Plant (romaine)		IIIa 40:z4,z23,z32:-	98	4625226	181590
SRR1814242	+	BCW_1527				IIIa 40:z4,z23,z32:-	78	4525741	133480
SRR5409327	+	ADRDL-1042	USA		40:z4,z23:-	IIIa 40:z4,z23:-	76	4575560	259496
SRR1963103	+	74284	UK	Human		IIIa 40:z4,z23:-	73	4569666	120295
SRR5581865		2014K-0489	USA	Human		IIIa 40:z4,z23:-	40	4520970	336075
SRR1175820	+	FNW19G99	Mexico	Plant (papaya)	40:z4,z23:-	IIIa 40:z4,z23:-	71	4607725	293915
SRR1175814		FAR0061	Mexico	Plant (oregano)	18:y:1,2,7	IIIa 40:z4,z23:-	46	4743471	233687
SRR2407579	+	CVM N52058	USA	Poultry (chicken)	40:z4,z23:-	IIIa 40:z4,z23:-	47	4414944	300626
SRR1812810	+	FDA00002875	Mexico	Plant (jalapeno)	40:z4,z24:-	IIIa 40:z4,z24:-	64	4531414	182206
SRR8619331	+	FDA00013865	Mexico	Poultry (chicken)	40:z4,z24:-	IIIa 40:z4,z24:-	58	4551341	216911
SRR1957912	+	53981	UK	Human		IIIa 40:z4,z32:-	76	4444610	136203
SRR6107945	+	MDP-12-00038	USA	Plant (cilantro)	41:z4,z23,z32:-	IIIa 41:z4,z23,z32:-	68	4582055	150637
SRR8207015	+	CFSAN087824	USA	Poultry (turkey)	41:z4,z23,z32:-	IIIa 41:z4,z23,z32:-	46	4555774	252666
SRR6312042	+	ADRDL-1581	USA	Companion animal	41:z4,z23:-	IIIa 41:z4,z23:-	42	4428489	285091
SRR6807959b	+	MOD1-Chpic-105a	USA		-:z4,z23:-	IIIa 41:z4,z23:-	42	4444611	317737
SRR6191093		273629	UK	Environment		IIIa 41:z4,z23:-	92	4591113	106046
SRR6191317	+	273608	UK	Environment		IIIa 41:z4,z23:-	94	4684563	109237
SRR6191521		273600	UK	Environment		IIIa 41:z4,z23:-	128	4637182	128490
SRR6191527		205611	UK	Environment		IIIa 41:z4,z23:-	78	4533680	121422
SRR6191597		273569	UK	Environment		IIIa 41:z4,z23:-	86	4593497	152829
SRR6191630		273592	UK	Environment		IIIa 41:z4,z23:-	91	4691563	126592
SRR6191720		273607	UK	Environment		IIIa 41:z4,z23:-	87	4589980	152886
SRR949360		NY_FSL S10-1446	USA	Environment (water)	41:z4,z23:-	IIIa 41:z4,z23:-	71	4704518	183246
SRR6191665	+	273619	UK	Environment/reptile		IIIa 41:z4,z23:-	91	4589201	128473
SRR6234014		273587	UK	Environment/reptile		IIIa 41:z4,z23:-	91	4680469	128892
SRR6237075		273575	UK	Environment/reptile		IIIa 41:z4,z23:-	77	4592251	154317
SRR6761480	+	CFSAN075481	USA	Food (vegetables)	41:z4,z23:-	IIIa 41:z4,z23:-	57	4574304	285213
SRR1966767b	+	61840	UK	Human		IIIa 41:z4,z23:-	64	4437345	143249
SRR6191064b	+	412160	UK	Human	-:z4,z23:-	IIIa 41:z4,z23:-	64	4434960	169698
SRR1638969		H124420619	UK	Human		IIIa 41:z4,z23:-	79	4682200	158728
SRR1643081		H120920351	UK	Human		IIIa 41:z4,z23:-	71	4592902	153121
SRR1645539		H123760530	UK	Human		IIIa 41:z4,z23:-	64	4642551	183061
SRR1958418		50124	UK	Human		IIIa 41:z4,z23:-	60	4541455	163263
SRR1963307		73543	UK	Human		IIIa 41:z4,z23:-	103	4584257	112153
SRR1965210		22236	UK	Human		IIIa 41:z4,z23:-	76	4532071	119688
SRR1965268		89995	UK	Human		IIIa 41:z4,z23:-	89	4589552	120380
SRR1966075		84470	UK	Human		IIIa 41:z4,z23:-	72	4650892	161491
SRR1966538		67552	UK	Human		IIIa 41:z4,z23:-	84	4677904	140288
SRR1967259		63618	UK	Human		IIIa 41:z4,z23:-	83	4634515	158735
SRR1967431		21758	UK	Human		IIIa 41:z4,z23:-	89	4679016	154203
SRR1967634		31663	UK	Human		IIIa 41:z4,z23:-	70	4603022	144037
SRR1967736		9159	UK	Human		IIIa 41:z4,z23:-	98	4717043	120134
SRR1968105		13403	UK	Human		IIIa 41:z4,z23:-	73	4526981	154203
SRR1970261		96937	UK	Human		IIIa 41:z4,z23:-	96	4652314	109456
SRR3049166		48135	UK	Human		IIIa 41:z4,z23:-	99	4628102	110206
SRR3049659	+	43893	UK	Human		IIIa 41:z4,z23:-	79	4647464	111276
SRR3049664	+	18571	UK	Human		IIIa 41:z4,z23:-	90	4670996	129437
SRR3049927		53083	UK	Human		IIIa 41:z4,z23:-	122	4652791	113041
SRR3322983		200658	UK	Human		IIIa 41:z4,z23:-	76	4589910	128490
SRR5585057		335254	UK	Human		IIIa 41:z4,z23:-	71	4540864	154203
SRR5585369		355033	UK	Human		IIIa 41:z4,z23:-	87	4625844	133972
SRR5633176		339486	UK	Human		IIIa 41:z4,z23:-	88	4738390	127103
SRR6190491		376340	UK	Human		IIIa 41:z4,z23:-	91	4708667	121822
SRR6191007		341407	UK	Human		IIIa 41:z4,z23:-	68	4702882	154324
SRR6191070		417381	UK	Human		IIIa 41:z4,z23:-	59	4594464	154348
SRR6191092		292969	UK	Human		IIIa 41:z4,z23:-	78	4579525	154203
SRR6191095		249351	UK	Human		IIIa 41:z4,z23:-	100	4539480	116267
SRR6191109		305207	UK	Human		IIIa 41:z4,z23:-	64	4628645	203160
SRR6191121		265776	UK	Human		IIIa 41:z4,z23:-	66	4528153	145789
SRR6191172		197114	UK	Human		IIIa 41:z4,z23:-	56	4523859	170414
SRR6191174		298796	UK	Human		IIIa 41:z4,z23:-	89	4590974	112971
SRR6191311		149314	UK	Human		IIIa 41:z4,z23:-	84	4628735	110405
SRR6191316		312138	UK	Human		IIIa 41:z4,z23:-	69	4678805	128490
SRR6191335		272517	UK	Human		IIIa 41:z4,z23:-	80	4528182	124848
SRR6191395		265289	UK	Human		IIIa 41:z4,z23:-	65	4664774	145750
SRR6191415		273636	UK	Human		IIIa 41:z4,z23:-	72	4540533	123957
SRR6191416		190787	UK	Human		IIIa 41:z4,z23:-	67	4682200	154131
SRR6191520	+	241777	UK	Human		IIIa 41:z4,z23:-	80	4608622	103362
SRR6191563		203620	UK	Human		IIIa 41:z4,z23:-	76	4545096	161540
SRR6191570		337620	UK	Human		IIIa 41:z4,z23:-	93	4668336	158735
SRR6191573		107257	UK	Human		IIIa 41:z4,z23:-	73	4586749	163263
SRR6191591		146101	UK	Human		IIIa 41:z4,z23:-	82	4585055	119907
SRR6191604		183650	UK	Human		IIIa 41:z4,z23:-	79	4515158	127714
SRR6191605		418874	UK	Human		IIIa 41:z4,z23:-	68	4748660	170401
SRR6191667		312841	UK	Human		IIIa 41:z4,z23:-	67	4584333	170339
SRR6191702		271078	UK	Human		IIIa 41:z4,z23:-	72	4546929	122235
SRR6192994		138399	UK	Human		IIIa 41:z4,z23:-	82	4543773	118222
SRR6193037		176330	UK	Human		IIIa 41:z4,z23:-	81	4629644	120132
SRR6193045		391108	UK	Human		IIIa 41:z4,z23:-	80	4673982	150453
SRR6193051		353849	UK	Human		IIIa 41:z4,z23:-	75	4630784	128490
SRR6193064		362754	UK	Human		IIIa 41:z4,z23:-	85	4699362	145770
SRR7157758		516870	UK	Human		IIIa 41:z4,z23:-	65	4528552	149049
SRR7358934		479455	UK	Human		IIIa 41:z4,z23:-	72	4624191	179137
SRR7471060		526181	UK	Human		IIIa 41:z4,z23:-	55	4521665	170489
SRR7471143		556814	UK	Human		IIIa 41:z4,z23:-	64	4724501	167274
SRR9719538		775103	UK	Human		IIIa 41:z4,z23:-	64	4704185	161540
SRR6190965		395477	UK	Human		IIIa 41:z4,z23:-	67	4590606	154348
SRR6190979		215115	UK	Human		IIIa 41:z4,z23:-	74	4566459	121616
SRR6191607		391107	UK	Human		IIIa 41:z4,z23:-	78	4672992	153552
SRR6237063		325536	UK	Human		IIIa 41:z4,z23:-	64	4518911	144037
SRR7458011		149300	UK	Human	41:z4,z23:-	IIIa 41:z4,z23:-	78	4731112	144037
SRR4342985	+	PNUSAS003529	USA	Human	IIIa:41:z4,z23:-	IIIa 41:z4,z23:-	46	4766182	343844
SRR6234002		369059	UK	Human		IIIa 41:z4,z23:-	74	4586773	128490
SRR3205698		PNUSAS001618	USA	Human		IIIa 41:z4,z23:-	68	4481739	141852
SRR5270125		PNUSAS008103	USA	Environment (laboratory)	Waycross	IIIa 41:z4,z23:-	73	4631424	309910
SRR5648757		FDA00001204	USA	Plant (cilantro)	41:z4,z23:-	IIIa 41:z4,z23:-	86	4657606	150198
SRR9102696	+	FDA00014227	Mexico	Poultry (chicken)	41:z4,z23:-	IIIa 41:z4,z23:-	41	4494229	331672
SRR9102700		FDA00014226	Mexico	Poultry (chicken)	41:z4,z23:-	IIIa 41:z4,z23:-	36	4493153	332118
SRR3932929b	+	CVM N58630	USA	Poultry (turkey)	IIIa 51:Z4, Z23:-	IIIa 41:z4,z23:-	52	4501751	279263
SRR1060618		346-86	USA	Reptile (cornsnake)	62:Z4,Z23:-	IIIa 41:z4,z23:-	56	4535448	161721
SRR9067297		SARC5	USA	Reptile (cornsnake)	41:z4,z23:-	IIIa 41:z4,z23:-	66	4561390	183450
SRR2890087	+	CFSAN033282		Reptile (cornsnake)		IIIa 41:z4,z23:-	62	4697296	264697
SRR945117		WAPHL_SAL-A00003	USA	Reptile (rat snake)	41:z4,z23:-	IIIa 41:z4,z23:-	67	4595791	213844
SRR2976773		MDH-2014-00737	USA	Reptile (snake)		IIIa 41:z4,z23:-	44	4595474	377726
SRR3057269		MDH-2014-00737	USA	Reptile (snake)	41:z4,z23:-	IIIa 41:z4,z23:-	63	4604381	237417
SRR1060732		BCW_1526	Unknown		48:G,Z51:-	IIIa 41:z4,z23:-	130	5009179	106816
SRR4293100		01-0089			41:z4,z23:-	IIIa 41:z4,z23:-	71	4582151	171001
SRR5942431		I2017010310-6	USA	Wild animal	41:z4,z23:-	IIIa 41:z4,z23:-	50	4562506	377725
NC_010067a	+	ATCC:BAA-731			62:z4,z23:--	IIIa 41:z4,z23:-	1	4600800
SRR4202523	+	FDA00010613	Mexico	Plant (serrano)	41:z4,z24:-	IIIa 41:z4,z24:-	93	4539043	156563
SRR4202524	+	FDA00010614	Mexico	Plant (serrano)	41:z4,z24:-	IIIa 41:z4,z24:-	79	4532591	161041
SRR4202525		FDA00010615	Mexico	Plant (serrano)	41:z4,z24:-	IIIa 41:z4,z24:-	80	4531397	161117
SRR4202526		FDA00010616	Mexico	Plant (serrano)	41:z4,z24:-	IIIa 41:z4,z24:-	76	4530623	156562
SRR4024757	+	FDA00004738	Mexico	Animal feed (wheat)	42:g,z51:-	IIIa 42:g,z51:-	74	4526023	180670
SRR6668030	+	NY_IDR1000020433	USA	Plant (spinach)	42:z4,z24:-	IIIa 42:z4,z24:-	90	4552560	125069
SRR4279922	+	FDA00010662				IIIa 43:g,z51:-	35	4450781	377366
SRR6193056	+	266995	UK	Human		IIIa 43:z36:-	73	4459874	129334
SRR5581928	+	2014K-0203	USA			IIIa 43:z4,z23:-	41	4587375	363870
SRR2890075		CFSAN033269		Environment (soil)		IIIa 44:z4,z23,z32:-	72	4632877	163605
SRR2075142		CFSAN030664	USA	Environment (soil)	44:z4,z23,z32:-	IIIa 44:z4,z23,z32:-	90	4619125	147066
SRR2075143	+	CFSAN030667	USA	Environment (soil)	44:z4,z23,z32:-	IIIa 44:z4,z23,z32:-	94	4614210	149136
SRR2075308	+	CFSAN030666	USA	Environment (soil)	44:z4,z23,z32:-	IIIa 44:z4,z23,z32:-	89	4623668	154958
SRR2075022		CFSAN030658	USA	Environment (water)	44:z4,z23,z32:-	IIIa 44:z4,z23,z32:-	94	4608194	159925
SRR5042754		13-2888	Canada	Human	44:z4,z23,z32:-	IIIa 44:z4,z23,z32:-	86	4668952	273374
SRR1967469	+	89098	UK	Human		IIIa 44:z4,z23,z32:-	106	4710142	112988
SRR1968132		12143	UK	Human		IIIa 44:z4,z23,z32:-	119	4694403	112931
SRR1968956		25011	UK	Human		IIIa 44:z4,z23,z32:-	105	4671346	135984
SRR3049792		99775	UK	Human		IIIa 44:z4,z23,z32:-	105	4690972	106593
SRR6191666		207536	UK	Human		IIIa 44:z4,z23,z32:-	112	4823951	104635
SRR6191719		327927	UK	Human		IIIa 44:z4,z23,z32:-	92	4637003	145705
SRR6192963		241771	UK	Human		IIIa 44:z4,z23,z32:-	95	4676396	141381
SRR7450691	+	545307	UK	Human		IIIa 44:z4,z23,z32:-	81	4568460	145705
SRR7474376		475813	UK	Human		IIIa 44:z4,z23,z32:-	81	4686144	153725
SRR2075141		CFSAN030659	USA		44:z4,z23,z32:-	IIIa 44:z4,z23,z32:-	126	4602784	114701
SRR1815241		BCW_6251				IIIa 44:z4,z23,z32:-	76	4479221	135445
SRR1645204	+	H121560569	UK	Human		IIIa 44:z4,z23:-	75	4524099	142932
SRR1967518	+	25209	UK	Human		IIIa 44:z4,z23:-	79	4723112	124723
SRR1970025	+	31955	UK	Human		IIIa 44:z4,z23:-	65	4661218	149731
SRR7458775	+	554401	UK	Human		IIIa 44:z4,z23:-	66	4578049	152539
SRR3322061	+	147870	UK	Human		IIIa 44:z4,z24:-	76	4461851	135167
SRR2939527	+	PNUSAS001162	USA	Plant (spinach)	IIIa 44:z4,z24:-	IIIa 44:z4,z24:-	49	4524691	237669
SRR1636524	+	POR1-0025	USA	Wild swine		IIIa 45:z29:-	36	4499379	348402
SRR5583009		80-2566	USA			IIIa 47:z4,z23:-	27	4559687	394672
SRR7085277		CNSV-T10-MD05-10-RV-C	USA	Companion animal	48:g,z51:-	IIIa 48:g,z51:-	64	4478847	228232
SRR3654336		FDA00002752		Environment (water)		IIIa 48:g,z51:-	33	4496112	373975
SRR5342869		CFSAN057151	USA	Environment (water)	48:g,z51:-	IIIa 48:g,z51:-	70	4472932	159147
SRR5342868		CFSAN057152	USA	Environment (water)	48:g,z51:-	IIIa 48:g,z51:-	68	4473994	179647
SRR5042751	+	13-1629	Canada	Human	48:g,z51:-	IIIa 48:g,z51:-	81	4575806	175606
SRR6685069	+	CDPH_CSalm334	USA	Human	48:g,z51:-	IIIa 48:g,z51:-	55	4499069	242257
SRR7084932		CNSV-T10-MD05-1-TT-B	USA	Human	48:g,z51:-	IIIa 48:g,z51:-	42	4480508	376692
SRR7085272		CNSV-T10-MD05-1-RV-B	USA	Human	48:g,z51:-	IIIa 48:g,z51:-	52	4480371	331962
SRR7085281		CNSV-T10-MD05-10-RV-B	USA	Human	48:g,z51:-	IIIa 48:g,z51:-	45	4480882	310774
SRR5275045		PNUSAS008656	USA	Human		IIIa 48:g,z51:-	59	4471687	152505
SRR5605910	+	PNUSAS013746	USA	Human		IIIa 48:g,z51:-	55	4472050	267988
SRR5811615	+	FDA00011962	Mexico	Plant (pasilla)	48:g,z51:-	IIIa 48:g,z51:-	71	4511237	181996
SRR1752849	+	WAPHL_SAL-A00661	USA	Plant (spinach)	48:g,z51:-	IIIa 48:g,z51:-	207	4556813	55319
SRR5297982	+	FSIS1710566	USA	Poultry (chicken)	48:g,z51:-	IIIa 48:g,z51:-	68	4477184	174534
SRR7516017		FSIS11811661	USA	Poultry (chicken)	48:g,z51:-	IIIa 48:g,z51:-	79	4438937	133841
SRR7085270		CNSV-T10-MD05-10-TT-A	USA	Poultry (chicken)	48:g,z51:-	IIIa 48:g,z51:-	56	4477927	181079
SRR7084882		CNSV-T10-MD05-1-TT-C	USA	Poultry (turkey)	48:g,z51:-	IIIa 48:g,z51:-	45	4483533	376692
SRR7085264		CNSV-T10-MD05-1-RV-C	USA	Poultry (turkey)	48:g,z51:-	IIIa 48:g,z51:-	43	4479936	376692
SRR7085275		CNSV-T10-MD05-10-RV-A	USA	Poultry (turkey)	48:g,z51:-	IIIa 48:g,z51:-	47	4480076	311339
SRR7085288		CNSV-T10-MD05-1-RV-A	USA	Poultry (turkey)	48:g,z51:-	IIIa 48:g,z51:-	48	4479334	311342
SRR7085295	+	CNSV-T10-MD05-1-TT-A	USA	Reptile (rat snake)	48:g,z51:-	IIIa 48:g,z51:-	49	4479782	311341
SRR5081562		PNUSAS005916	USA			IIIa 48:g,z51:-	42	4666651	283532
SRR5812327		PNUSAS017488	USA			IIIa 48:g,z51:-	91	4602734	136131
SRR1814267		BCW_1629				IIIa 48:g,z51:-	68	4592539	153201
SRR5581942	+	08-0004	USA			IIIa 48:z29:-	43	4726655	335934
SRR6182861	+	PNUSAS025368	USA			IIIa 48:z36:-	75	4549648	215685
SRR5459225	+	PNUSAS011948	USA	Human		IIIa 48:z4,z23,z32:-	51	4475865	294676
SRR3930173		FDA00010402	USA	Plant (cucumber)	48:z4,z23,z32:-	IIIa 48:z4,z23,z32:-	153	4442695	63138
SRR1300661	+	FAR0176	Mexico	Plant (spinach)	48:z4,z23,z32:-	IIIa 48:z4,z23,z32:-	81	4738590	182463
SRR1745557		FDA00003365	Mexico	Plant (spinach)	48:z4,z23,z32:-	IIIa 48:z4,z23,z32:-	134	4777947	182859
SRR1175789	+	FAR0062	Mexico	Plant (oregano)	48:z4,z23,z32:-	IIIa 48:z4,z23,z32:-	66	4494116	194859
SRR5330446		ADRDL-957	USA	Reptile (boa constrictor)	48:z4,z23,z32:-	IIIa 48:z4,z23,z32:-	54	4493283	341036
SRR5808928	+	PNUSAS016824	USA			IIIa 48:z4,z23,z32:-	31	4630850	605048
SRR1519461	+	FLUFL-MJ692	USA	Environment (water)	IIIa 48:z4,z23:-	IIIa 48:z4,z23:-	60	4500763	195313
SRR9051559	+	CFSAN090954	USA	Human	48:z4,z23:-	IIIa 48:z4,z23:-	64	4467408	186589
SRR1792730		FDA00003790	India	Shellfish (shrimp)	48:z4,z23:-	IIIa 48:z4,z23:-	97	4441677	138929
SRR6129500	+	PNUSAS024005	USA			IIIa 48:z4,z23:-	40	4712869	340919
SRR5042749		13-3002	Canada	Human	48:z4,z24:-	IIIa 48:z4,z24:-	72	4613860	189719
SRR5583092	+	335314	UK	Human		IIIa 48:z4,z24:-	83	4536355	119636
SRR6190972		311439	UK	Human		IIIa 48:z4,z24:-	76	4675091	134905
SRR6191706		420665	UK	Human		IIIa 48:z4,z24:-	76	4620995	162880
SRR5583025		2015K-0038	USA	Human		IIIa 48:z4,z24:-	57	4720471	310287
SRR5584990		PNUSAS011869	USA	Human		IIIa 48:z4,z24:-	61	4472323	169243
SRR5364976		PNUSAS010057	USA	Environment (laboratory)		IIIa 48:z4,z24:-	56	4583438	239221
SRR1803048	+	FDA00001280	Mexico	Plant (sesame seeds)	48:z4,z24:-	IIIa 48:z4,z24:-	71	4589876	163064
SRR5076783	+	FDA00000481	Myanmar	Shellfish (shrimp)	48:z4,z24:-	IIIa 48:z4,z24:-	68	4539490	183334
SRR5159871		PNUSAS006741	USA			IIIa 48:z4,z24:-	67	4472061	316706
SRR5742532	+	PNUSAS014516	USA	Human		IIIa 50:z36:-	59	4462924	182981
SRR5584757	+	PNUSAS013200	USA			IIIa 50:z36:-	47	4593618	293306
SRR5379163	+	PNUSAS010592	USA	Human		IIIa 50:z4,z23,z32:-	46	4500689	328629
SRR1030813	+	FL_FLDACS-94503	USA	Environment		IIIa 50:z4,z23:-	49	4546510	217536
SRR4418781	+	FDA00010737				IIIa 53:g,z51:-	69	4595059	181387
SRR1233897	+	FNW19I18	Mexico	Environment (fresh squash)	53:z4,z23:-	IIIa 53:z4,z23:-	67	4591697	181041
SRR8272617	+	CFSAN088545	USA	Human	53:z4,z23:-	IIIa 53:z4,z23:-	58	4668773	276973
SRR4202527	+	FDA00010617	Mexico	Plant (serrano)	53:z4,z23:-	IIIa 53:z4,z23:-	76	4527427	196105
SRR5583020		2011K-0924	USA			IIIa 53:z4,z23:-	23	4560665	677419
SRR5260037	+	PNUSAS008532	USA			IIIa 53:z4,z24:-	42	4541335	340500
SRR5812333		PNUSAS004612	USA	Human		IIIa 56:z4,z23,z32:-	63	4723939	297298
SRR1967203		60159	UK	Human		IIIa 56:z4,z23,z32:-	98	4781719	145681
SRR5633118	+	350669	UK	Human		IIIa 56:z4,z23,z32:-	87	4739957	145688
SRR6191272	+	122302	UK	Human		IIIa 56:z4,z23,z32:-	83	4645500	145681
SRR1840681	+	BCW_2787	Denmark	Reptile (rat snake)	56:z4,z23,z32:-	IIIa 56:z4,z23,z32:-	95	4555779	135592
SRR5583024	+	2014K-0863	USA	Human		IIIa 56:z4,z23:-	40	4616707	377361
SRR5890596	+	PNUSAS019192	USA	Human		IIIa 56:z4,z23:-	27	4689135	377376
SRR5189000		PNUSAS007368	USA			IIIa 56:z4,z23:-	45	4598745	285628
SRR5361427	+	PNUSAS009566	USA			IIIa 56:z4,z23:-	53	4523672	182610
SRR4190268	+	PNUSAS003376	USA			IIIa 56:z4,z23:-	39	4574030	379628
SRR1060617		409-85	USA	Human	62:Z36:-	IIIa 62:z36:-	111	4694214	117383
SRR1981962	+	5335/86	USA	Human	O62	IIIa 62:z36:-	124	4584742	124620
SRR9062543	+	SARC6	USA	Human	62:z36:-	IIIa 62:z36:-	69	4599339	208387
SRR2125489		So 20/20	USA	Food (egg powder)	O63	IIIa 63:g,z51:-	32	4561886	372073
SRR4279926	+	FDA00010666		Environment (jalapeno peppers)		IIIa 63:z4,z23:-	74	4628778	144689
SRR6263261c,d	+	FDA00002278		Plant (cantaloupes)		IIIa -:z29:-	64	4625092	240567
SRR1139529c	+	FMA0016	USA	Environment		IIIa -:z36:-	59	4466543	264617
SRR1963306		80299	UK	Human		IIIa -:z4,z23:-	77	4517009	143437
SRR5583820		PNUSAS012499	USA	Human		IIIa -:z4,z23:-	55	4504923	210816
SRR3438090a	+	FDA00003895	USA	Environment (soil)	Montevideo		35	4620101	313246
SRR1272845	+	FSW0196	China	Fish (silver fish)	II 4:a:-		70	4767590	173448
SRR3712453		FDA00001691	Viet Nam	Fish (tongue fish)	IV 43:z4,z23:-		74	4881817	220571
SRR3457705a	+	FDA00001231	South Korea	Fish (file fish)	Agona		45	4774579	304382
SRR5584927		PNUSAS013676	USA	Human	IV 48:g,z51:-		49	4720583	346817
SRR1548438	+	MOD1_Sal_882	USA	Human	IV 45:g,z51:-		71	4593248	216446
SRR3137524	+	FDA00000261	Mexico	Plant (cantaloupes)	Poona		46	4668645	400601
SRR4297728		FDA00010623	Mexico	Plant (jalapeno)	IV 21:z4,z32:-		91	4638249	163948
SRR4297729		FDA00010624	Mexico	Plant (jalapeno)	IV 21:z4,z32:-		86	4640802	173233
SRR2075085b		FDA00009160	USA	Plant (macademia nuts)	Nieukerk		50	4705880	431703
SRR3219071	+	FDA00001313	India	Plant (sesame seeds)	Westminster		59	4897721	236265
SRR1300626	+	FAR0179	Italy	Plant (oregano)	66:z35:- (S.bongori)		63	4528120	225786
SRR3418287		CVM-N19866	USA	Poultry (turkey)	II 18:z4,z23:-		79	4499113	134195
SRR2534078	+	FDA00001946	Mexico	Shellfish (lobster tail)	IV 43:z4,z23:-		52	4569072	374773
SRR1687209a	+	FDA00000389	India	Shellfish (octupus)	Typhimurium		54	4989177	334325
SRR2585491	+	FDA00001532	Sri Lanka	Shellfish (shrimp)	VI 6,14:a:e,n,x		80	4818790	135264
SRR1249004a	+	FAR0087	Lebanon		II 40:z4,z24:z39		165	5074204	71623
SRR1946857a	+	FDA00001102	Turkey		IIIb 35:z52:e,n,x,z15		158	5286072	91604
SRR3092110a	+	FDA00001215	Mexico		IIIb 50:r:z		207	5713029	90127
SRR1249086a	+	FAR0088	Lebanon		IIIb 65:z52:z		134	4791400	89953
a These genomes were not present on the initial tree, and were added later
b For these genomes there was discordance between the reported serovar provided on NCBI/Enterobase and the SeqSero-predicted serovar, or SeqSero was unable to provide an O antigen. Those included in final analyses (Figure1) were resolved using SISTR
c SeqSero was unable to provide an O antigen, and this could not be resolved with SISTR either, these two serovars, while included in our final analyses were not considered individual serovars

## Sheet: Supplemental Table 2
	Supplemental Table 2. Multi-locus sequence type (MLST) allelic profiles
	Organism	MLST	Alleles
			aroC	dnaN	hemD	hisD	purE	sucA	thrA
	S. bongori	399	134	121	105	136	127	136	52
	S. enterica subsp. diarizonae	2374	33	26	30	282	229	87	28
	S. enterica subsp. diarizonae	2659	33	26	30	689	283	87	28
	S. enterica subsp. diarizonae	2861	33	26	30	213	21	87	28
	S. enterica subsp. enterica ser. Agona	13	3	3	7	4	3	3	7
	S. enterica subsp. enterica ser. Montevideo	4	43	41	16	13	24	13	4
	S. enterica subsp. enterica ser. Poona	447	13	127	92	113	114	107	4
	S. enterica subsp. enterica ser. Typhimurium	36	18	14	12	9	5	18	21
	S. enterica subsp. enterica ser. Westminster	2669	376	517	440	693	566	295	385
	S. enterica subsp. houtenae	107	57	52	31	57	22	29	30
	S. enterica subsp. houtenae	2142	30	28	31	580	497	29	30
	S. enterica subsp. salmonae	2145	25	132	80	22	85	184	91
	S. enterica subsp. salmonae	2863	191	23	27	22	589	24	174
	S. enterica subsp. indica	104	55	51	52	54	47	48	50
	S. enterica subsp. arizonae	55	26	24	28	14	10	25	26
	S. enterica subsp. arizonae	56	27	25	29	24	20	26	27
	S. enterica subsp. arizonae	106	56	25	29	56	48	50	51
	S. enterica subsp. arizonae	869	235	25	28	24	237	26	78
	S. enterica subsp. arizonae	870	26	24	28	24	20	25	27
	S. enterica subsp. arizonae	874	56	143	28	263	48	50	78
	S. enterica subsp. arizonae	1413	56	25	28	24	355	26	27
	S. enterica subsp. arizonae	1422	65	248	29	308	129	50	246
	S. enterica subsp. arizonae	1423	65	248	29	487	129	50	246
	S. enterica subsp. arizonae	1431	65	78	29	69	271	50	51
	S. enterica subsp. arizonae	2127	65	25	29	82	20	50	51
	S. enterica subsp. arizonae	2131	65	25	29	24	20	50	497
	S. enterica subsp. arizonae	2196	56	25	388	605	519	26	27
	S. enterica subsp. arizonae	2257	65	143	29	618	20	26	60
	S. enterica subsp. arizonae	2282	342	25	28	24	48	26	534
	S. enterica subsp. arizonae	2301	56	25	405	24	357	26	538
	S. enterica subsp. arizonae	2313	65	25	29	82	20	50	27
	S. enterica subsp. arizonae	2402	56	25	28	83	207	26	78
	S. enterica subsp. arizonae	2509	65	25	28	56	48	519	51
	S. enterica subsp. arizonae	2523	65	248	29	82	20	50	246
	S. enterica subsp. arizonae	2568	557	24	29	83	20	26	27
	S. enterica subsp. arizonae	2624	56	25	357	24	237	26	340
	S. enterica subsp. arizonae	2649	570	24	28	24	564	26	27
	S. enterica subsp. arizonae	2672	56	24	29	24	568	26	131
	S. enterica subsp. arizonae	2680	573	24	357	697	20	252	131
	S. enterica subsp. arizonae	2691	56	25	29	83	79	26	79
	S. enterica subsp. arizonae	2694	158	78	29	82	20	536	51
	S. enterica subsp. arizonae	2758	65	528	28	24	577	50	598
	S. enterica subsp. arizonae	2765	65	451	29	312	20	26	60
	S. enterica subsp. arizonae	2775	65	451	29	82	20	26	60
	S. enterica subsp. arizonae	2778	235	25	28	83	579	86	602
	S. enterica subsp. arizonae	2811	158	143	29	174	20	50	60
	S. enterica subsp. arizonae	2873	56	25	28	263	48	50	78
	S. enterica subsp. arizonae	2890	56	78	28	83	594	26	27
	S. enterica subsp. arizonae	2897	26	24	29	24	20	26	620
	S. enterica subsp. arizonae	2907	603	25	29	24	20	252	131
	S. enterica subsp. arizonae	2933	65	143	28	24	237	26	340
	S. enterica subsp. arizonae	3053	56	25	29	24	20	588	27
	S. enterica subsp. arizonae	3195	56	24	28	24	641	26	79
	S. enterica subsp. arizonae	3315	65	451	29	312	20	617	60
	S. enterica subsp. arizonae	3395	56	593	28	24	237	26	27
	S. enterica subsp. arizonae	3422	65	78	540	211	20	26	676
	S. enterica subsp. arizonae	3423	65	143	29	82	20	50	250
	S. enterica subsp. arizonae	3454	65	248	29	82	129	50	683
	S. enterica subsp. arizonae	3530	56	25	28	24	641	649	27
	S. enterica subsp. arizonae	3554	225	25	29	487	48	209	27
	S. enterica subsp. arizonae	3556	56	25	29	82	237	26	78
	S. enterica subsp. arizonae	3564	342	25	28	24	594	26	131
	S. enterica subsp. arizonae	3565	56	25	28	83	641	26	78
	S. enterica subsp. arizonae	3572	65	451	29	848	20	519	60
	S. enterica subsp. arizonae	3578	688	25	29	24	20	252	27
	S. enterica subsp. arizonae	3617	65	78	29	308	48	50	497
	S. enterica subsp. arizonae	3745	65	143	29	82	709	26	27
	S. enterica subsp. arizonae	3792	65	25	29	889	716	50	60
	S. enterica subsp. arizonae	3794	364	621	29	263	48	178	371
	S. enterica subsp. arizonae	3812	184	25	29	891	129	26	78
	S. enterica subsp. arizonae	3837	225	25	29	487	48	209	78
	S. enterica subsp. arizonae	3878	65	78	29	82	20	50	749
	S. enterica subsp. arizonae	3911	56	24	28	83	729	26	78
	S. enterica subsp. arizonae	3917	56	25	405	24	579	26	79
	S. enterica subsp. arizonae	3919	720	25	75	24	20	26	754
	S. enterica subsp. arizonae	3925	570	24	75	24	641	26	538
	S. enterica subsp. arizonae	3945	65	78	29	24	20	26	131
	S. enterica subsp. arizonae	3959	56	24	603	24	20	252	51
	S. enterica subsp. arizonae	3998	364	25	29	487	48	209	27
	S. enterica subsp. arizonae	4003	65	645	608	82	577	243	598
	S. enterica subsp. arizonae	4066	696	25	29	24	20	26	27
	S. enterica subsp. arizonae	4092	56	24	28	24	641	26	78
	S. enterica subsp. arizonae	4289	65	25	28	83	20	50	27
	S. enterica subsp. arizonae	4308	56	25	29	174	766	209	27
	S. enterica subsp. arizonae	4335	56	25	75	24	237	26	131
	S. enterica subsp. arizonae	4343	65	528	29	263	20	178	803
	S. enterica subsp. arizonae	4435	65	78	28	56	48	744	803
	S. enterica subsp. arizonae	5874	235	25	809	24	942	252	131
	S. enterica subsp. arizonae	5890	56	25	28	24	79	26	131
	S. enterica subsp. arizonae	5968	927	24	817	24	952	26	27
	S. enterica subsp. arizonae	6019	936	25	28	83	960	252	27
	S. enterica subsp. arizonae (SRR5409327)	*	969	25	75	1496	380	26	79
	S. enterica subsp. arizonae (SRR2075308)	*	184	143	987	82	129	178	78
	S. enterica subsp. arizonae (SRR2075143)	*	1119	143	29	1497	129	178	78
	S. enterica subsp. arizonae (SRR5742532)	*	282	143	29	82	519	178	75
	S. enterica subsp. arizonae (SRR1175820)	*	1121	471	29	1498	237	26	1232

## Sheet: Supplemental Table 3
Supplemental Table 3. Presence of Salmonella pathogenicity islands (SPIs), virulence genes, and fimbrial operons in S. enterica subsp. arizonae
Salmonella species and subspecies	SRR Accession	SPI-1																																									SPI-2
		fhlA	ygbA	sitA	sitB	sitC	sitD	avrA	sprB	hilC	orgC	orgB	orgA	prgK	prgJ	yscF	eprH	hilD	hilA	IagB	yopH	sicP	iacP	yopE	sipD	sipC	sipB	sicA	spaS	spaR	spaQ	spaP	spaO	invJ	spaM	invC	invB	invA	invE	invG	invF	invH	ssrB	ssrA	ssaB	ssaC	ssaD	ssaE	sseA
		STM2859	STM2860	STM2861	STM2862	STM2863	STM2864	STM2865	STM2866	STM2867	STM2868	STM2869	STM2870	STM2871	STM2872	STM2873	STM2874	STM2875	STM2876	STM2877	STM2878	STM2879	STM2881	STM2882	STM2883	STM2884	STM2885	STM2886	STM2887	STM2888	STM2889	STM2890	STM2891	STM2892	STM2893	STM2894	STM2895	STM2896	STM2897	STM2898	STM2899	STM2900	STM1391	STM1392	STM1393	STM1394	STM1395	STM1396	STM1397
S. enterica subsp. arizonae	SRR1175820	Y	Y	Y	Y	Y	Y		Y	Y	Y	Y	Y	Y	Y	Y	Y	Y	Y	Y		Y	Y		Y	Y	Y	Y	Y	Y	Y	Y	Y	Y	Y	Y	Y	Y	Y	Y	Y	Y	Y	Y	Y	Y	Y	Y	Y
	SRR5605910	Y	Y	Y	Y	Y	Y		Y	Y		Y	Y	Y	Y	Y	Y	Y	Y	Y		Y	Y		Y	Y	Y	Y	Y	Y	Y	Y	Y	Y	Y	Y	Y	Y	Y	Y	Y	Y	Y	Y	Y	Y	Y	Y	Y
	SRR8781961	Y	Y	Y	Y	Y	Y		Y	Y	Y	Y	Y	Y	Y	Y	Y	Y	Y	Y		Y	Y		Y	Y	Y	Y	Y	Y	Y	Y	Y	Y	Y	Y	Y	Y	Y	Y	Y	Y	Y	Y	Y	Y	Y	Y	Y
	SRR8550664	Y	Y	Y	Y	Y	Y		Y	Y	Y	Y	Y	Y	Y	Y	Y	Y	Y	Y		Y	Y		Y	Y	Y	Y	Y	Y	Y	Y	Y	Y	Y	Y	Y	Y	Y	Y	Y	Y	Y	Y	Y	Y	Y	Y	Y
	SRR1139529	Y	Y	Y	Y	Y	Y		Y	Y	Y	Y	Y	Y	Y	Y	Y	Y	Y	Y		Y	Y		Y	Y	Y	Y	Y	Y	Y	Y	Y	Y	Y	Y	Y	Y	Y	Y	Y	Y	Y	Y	Y	Y	Y	Y	Y
	SRR1793345	Y	Y	Y	Y	Y	Y		Y	Y	Y	Y	Y	Y	Y	Y	Y	Y	Y	Y		Y	Y		Y	Y	Y	Y	Y	Y	Y	Y	Y	Y	Y	Y	Y	Y	Y	Y	Y	Y	Y	Y	Y	Y	Y		Y
	SRR5361427	Y	Y	Y	Y	Y	Y		Y	Y	Y	Y	Y	Y	Y	Y	Y	Y	Y	Y		Y	Y		Y	Y	Y	Y	Y	Y	Y	Y	Y	Y	Y	Y	Y	Y	Y	Y	Y	Y	Y	Y	Y	Y	Y	Y	Y
	SRR4190268	Y	Y	Y	Y	Y	Y		Y	Y	Y	Y	Y	Y	Y	Y	Y	Y	Y	Y		Y	Y		Y	Y	Y	Y	Y	Y	Y	Y	Y	Y	Y	Y	Y	Y	Y	Y	Y	Y	Y	Y	Y	Y	Y	Y	Y
	SRR5890596	Y	Y	Y	Y	Y	Y		Y	Y	Y	Y	Y	Y	Y	Y	Y	Y	Y	Y		Y	Y		Y	Y	Y	Y	Y	Y	Y	Y	Y	Y	Y	Y	Y	Y	Y	Y	Y	Y	Y	Y	Y	Y	Y	Y	Y
	SRR5260037	Y	Y	Y	Y	Y	Y		Y	Y	Y	Y	Y	Y	Y	Y	Y	Y	Y	Y		Y	Y		Y	Y	Y	Y	Y	Y	Y	Y	Y	Y	Y	Y	Y	Y	Y	Y	Y	Y	Y	Y	Y	Y	Y	Y	Y
	SRR6129500	Y	Y	Y	Y	Y	Y		Y	Y	Y	Y	Y	Y	Y	Y	Y	Y	Y	Y		Y	Y		Y	Y	Y	Y	Y	Y	Y	Y	Y	Y	Y	Y	Y	Y	Y	Y	Y	Y	Y	Y	Y	Y	Y	Y	Y
	SRR4202527	Y	Y	Y	Y	Y	Y		Y	Y	Y	Y	Y	Y	Y	Y	Y	Y	Y	Y		Y	Y		Y	Y	Y	Y	Y	Y	Y	Y	Y	Y	Y	Y	Y	Y	Y	Y	Y	Y	Y	Y	Y	Y	Y	Y	Y
	SRR8272617	Y	Y	Y	Y	Y	Y		Y	Y	Y	Y	Y	Y	Y	Y	Y	Y	Y	Y		Y	Y		Y	Y	Y	Y	Y	Y	Y	Y	Y	Y	Y	Y	Y	Y	Y	Y	Y	Y	Y	Y	Y	Y	Y	Y	Y
	SRR6312042	Y	Y	Y	Y	Y	Y		Y	Y	Y	Y	Y	Y	Y	Y	Y	Y	Y	Y		Y	Y		Y	Y	Y	Y	Y	Y	Y	Y	Y	Y	Y	Y	Y	Y	Y	Y	Y	Y	Y	Y	Y	Y	Y	Y	Y
	SRR1967469	Y	Y	Y	Y	Y	Y		Y	Y	Y	Y	Y	Y	Y	Y	Y	Y	Y	Y		Y	Y		Y	Y	Y	Y	Y	Y	Y	Y	Y	Y	Y	Y	Y	Y	Y	Y	Y	Y	Y	Y	Y	Y	Y	Y	Y
	SRR7450691	Y	Y	Y	Y	Y	Y		Y	Y	Y	Y	Y	Y	Y	Y	Y	Y	Y	Y		Y	Y		Y	Y	Y	Y	Y	Y	Y	Y	Y	Y	Y	Y	Y	Y	Y	Y	Y	Y	Y	Y	Y	Y	Y	Y	Y
	SRR1840681	Y	Y	Y	Y	Y	Y		Y	Y	Y	Y	Y	Y	Y	Y	Y	Y	Y	Y		Y	Y		Y	Y	Y	Y	Y	Y	Y	Y	Y	Y	Y	Y	Y	Y	Y	Y	Y	Y	Y	Y	Y	Y	Y	Y	Y
	SRR7187224	Y	Y	Y	Y	Y	Y		Y	Y	Y	Y	Y	Y	Y	Y	Y	Y	Y	Y		Y	Y		Y	Y	Y	Y	Y	Y	Y	Y	Y	Y	Y	Y	Y	Y	Y	Y	Y	Y	Y	Y	Y	Y	Y	Y	Y
	SRR3321858	Y	Y	Y	Y	Y	Y		Y	Y	Y	Y	Y	Y	Y	Y	Y	Y	Y	Y		Y	Y		Y	Y	Y	Y	Y	Y	Y	Y	Y	Y	Y	Y	Y	Y	Y	Y	Y	Y	Y	Y	Y	Y	Y	Y	Y
	SRR7480447	Y	Y	Y	Y	Y	Y		Y	Y	Y	Y	Y	Y	Y	Y	Y	Y	Y	Y		Y	Y		Y	Y	Y	Y	Y	Y	Y	Y	Y	Y	Y	Y	Y	Y	Y	Y	Y	Y	Y	Y	Y	Y	Y	Y	Y
	SRR5633118	Y	Y	Y	Y	Y	Y		Y	Y	Y	Y	Y	Y	Y	Y	Y	Y	Y	Y		Y	Y		Y	Y	Y	Y	Y	Y	Y	Y	Y	Y	Y	Y	Y	Y	Y	Y	Y	Y	Y	Y	Y	Y	Y	Y	Y
	SRR6191272	Y	Y	Y	Y	Y	Y		Y	Y	Y	Y	Y	Y	Y	Y	Y	Y	Y	Y		Y	Y		Y	Y	Y	Y	Y	Y	Y	Y	Y	Y	Y	Y	Y	Y	Y	Y	Y	Y	Y	Y	Y	Y	Y	Y	Y
	SRR5291618	Y	Y	Y	Y	Y	Y		Y	Y	Y	Y	Y	Y	Y	Y	Y	Y	Y	Y		Y	Y		Y	Y	Y	Y	Y	Y	Y	Y	Y	Y	Y	Y	Y	Y	Y	Y	Y	Y	Y	Y	Y	Y	Y	Y	Y
	SRR2075143	Y	Y	Y	Y	Y	Y		Y	Y	Y	Y	Y	Y	Y	Y	Y	Y	Y	Y		Y	Y		Y	Y	Y	Y	Y	Y	Y	Y	Y	Y	Y	Y	Y	Y	Y	Y	Y	Y	Y	Y	Y	Y	Y	Y	Y
	SRR2075308	Y	Y	Y	Y	Y	Y		Y	Y	Y	Y	Y	Y	Y	Y	Y	Y	Y	Y		Y	Y		Y	Y	Y	Y	Y	Y	Y	Y	Y	Y	Y	Y	Y	Y	Y	Y	Y	Y	Y	Y	Y	Y	Y	Y	Y
	SRR5200998	Y	Y	Y	Y	Y	Y		Y	Y	Y	Y	Y	Y	Y	Y	Y	Y	Y	Y		Y	Y		Y	Y	Y	Y	Y	Y	Y	Y	Y	Y	Y	Y	Y	Y	Y	Y	Y	Y	Y	Y	Y	Y	Y	Y	Y
	SRR5376284	Y	Y	Y	Y	Y	Y		Y	Y	Y	Y	Y	Y	Y	Y	Y	Y	Y	Y		Y	Y		Y	Y	Y	Y	Y	Y	Y	Y	Y	Y	Y	Y	Y	Y	Y	Y	Y	Y	Y	Y	Y	Y	Y	Y	Y
	SRR5042752	Y	Y	Y	Y	Y	Y		Y	Y	Y	Y	Y	Y	Y	Y	Y	Y	Y	Y		Y	Y		Y	Y	Y	Y	Y	Y	Y	Y	Y	Y	Y	Y	Y	Y	Y	Y	Y	Y	Y	Y	Y	Y	Y	Y	Y
	SRR8643930	Y	Y	Y	Y	Y	Y		Y	Y	Y	Y	Y	Y	Y	Y	Y	Y	Y	Y		Y	Y		Y	Y	Y	Y	Y	Y	Y	Y	Y	Y	Y	Y	Y	Y	Y	Y	Y	Y	Y	Y	Y	Y	Y	Y	Y
	SRR6191317	Y	Y	Y	Y	Y	Y		Y	Y	Y	Y	Y	Y	Y	Y	Y	Y	Y	Y		Y	Y		Y	Y	Y	Y	Y	Y	Y	Y	Y	Y	Y	Y	Y	Y	Y	Y	Y	Y	Y	Y	Y	Y	Y	Y	Y
	SRR6191665	Y	Y	Y	Y	Y	Y		Y	Y	Y	Y	Y	Y	Y	Y	Y	Y	Y	Y		Y	Y		Y	Y	Y	Y	Y	Y	Y	Y	Y	Y	Y	Y	Y	Y	Y	Y	Y	Y	Y	Y	Y	Y	Y	Y	Y
	SRR3049659	Y	Y	Y	Y	Y	Y		Y	Y	Y	Y	Y	Y	Y	Y	Y	Y	Y	Y		Y	Y		Y	Y	Y	Y	Y	Y	Y	Y	Y	Y	Y	Y	Y	Y	Y	Y	Y	Y	Y	Y	Y	Y	Y	Y	Y
	SRR6191520	Y	Y	Y	Y	Y	Y		Y	Y	Y	Y	Y	Y	Y	Y	Y	Y	Y	Y		Y	Y		Y	Y	Y	Y	Y	Y	Y	Y	Y	Y	Y	Y	Y	Y	Y	Y	Y	Y	Y	Y	Y	Y	Y	Y	Y
	NC_010067	Y	Y	Y	Y	Y	Y		Y	Y	Y	Y	Y	Y	Y	Y	Y	Y	Y	Y		Y	Y		Y	Y	Y	Y	Y	Y	Y	Y	Y	Y	Y	Y	Y	Y	Y	Y	Y	Y	Y	Y	Y	Y	Y	Y	Y
	SRR3049664	Y	Y	Y	Y	Y	Y		Y	Y	Y	Y	Y	Y	Y	Y	Y	Y	Y	Y		Y	Y		Y	Y	Y	Y	Y	Y	Y	Y	Y	Y	Y	Y	Y	Y	Y	Y	Y	Y	Y	Y	Y	Y	Y	Y	Y
	SRR2890087	Y	Y	Y	Y	Y	Y		Y	Y	Y	Y	Y	Y	Y	Y	Y	Y	Y	Y		Y	Y		Y	Y	Y	Y	Y	Y	Y	Y	Y	Y	Y	Y	Y	Y	Y	Y	Y	Y	Y	Y	Y	Y	Y	Y	Y
	SRR1645204	Y	Y	Y	Y	Y	Y		Y	Y	Y	Y	Y	Y	Y	Y	Y	Y	Y	Y		Y	Y		Y	Y	Y	Y	Y	Y	Y	Y	Y	Y	Y	Y	Y	Y	Y	Y	Y	Y	Y	Y	Y	Y	Y	Y	Y
	SRR1970025	Y	Y	Y	Y	Y	Y		Y	Y	Y	Y	Y	Y	Y	Y	Y	Y	Y	Y		Y	Y		Y	Y	Y	Y	Y	Y	Y	Y	Y	Y	Y	Y	Y	Y	Y	Y	Y	Y	Y	Y	Y	Y	Y	Y	Y
	SRR9051559	Y	Y	Y	Y	Y	Y		Y	Y	Y	Y	Y	Y	Y	Y	Y	Y	Y	Y		Y	Y		Y	Y	Y	Y	Y	Y	Y	Y	Y	Y	Y	Y	Y	Y	Y	Y	Y	Y	Y	Y	Y	Y	Y	Y	Y
	SRR1175789	Y	Y	Y	Y	Y	Y		Y	Y	Y	Y	Y	Y	Y	Y	Y	Y	Y	Y		Y	Y		Y	Y	Y	Y	Y	Y	Y	Y	Y	Y	Y	Y	Y	Y	Y	Y	Y	Y	Y	Y	Y	Y	Y	Y	Y
	SRR5811615	Y	Y	Y	Y	Y	Y		Y	Y	Y	Y	Y	Y	Y	Y	Y	Y	Y	Y		Y	Y		Y	Y	Y	Y	Y	Y	Y	Y	Y	Y	Y	Y	Y	Y	Y	Y	Y	Y	Y	Y	Y	Y	Y	Y	Y
	SRR5297982	Y	Y	Y	Y	Y	Y		Y	Y	Y	Y	Y	Y	Y	Y	Y	Y	Y	Y		Y	Y		Y	Y	Y	Y	Y	Y	Y	Y	Y	Y	Y	Y	Y	Y	Y	Y	Y	Y	Y	Y	Y	Y	Y	Y	Y
	SRR7085295	Y	Y	Y	Y	Y	Y		Y	Y	Y	Y	Y	Y	Y	Y	Y	Y	Y	Y		Y	Y		Y	Y	Y	Y	Y	Y	Y	Y	Y	Y	Y	Y	Y	Y	Y	Y	Y	Y	Y	Y	Y	Y	Y	Y	Y
	SRR5042751	Y	Y	Y	Y	Y	Y		Y	Y	Y	Y	Y	Y	Y	Y	Y	Y	Y	Y		Y	Y		Y	Y	Y	Y	Y	Y	Y	Y	Y	Y	Y	Y	Y	Y	Y	Y	Y	Y	Y	Y	Y	Y	Y	Y	Y
	SRR5076783	Y	Y	Y	Y	Y	Y		Y	Y	Y	Y	Y	Y	Y	Y	Y	Y	Y	Y		Y	Y		Y	Y	Y	Y	Y	Y	Y	Y	Y	Y	Y	Y	Y	Y	Y	Y	Y	Y	Y	Y	Y	Y	Y	Y	Y
	SRR5583092	Y	Y	Y	Y	Y	Y		Y	Y	Y	Y	Y	Y	Y	Y	Y	Y	Y	Y		Y	Y		Y	Y	Y	Y	Y	Y	Y	Y	Y	Y	Y	Y	Y	Y	Y	Y	Y	Y	Y	Y	Y	Y	Y	Y	Y
	SRR1519461	Y	Y	Y	Y	Y	Y		Y	Y	Y	Y	Y	Y	Y	Y	Y	Y	Y	Y		Y	Y		Y	Y	Y	Y	Y	Y	Y	Y	Y	Y	Y	Y	Y	Y	Y	Y	Y	Y	Y	Y	Y	Y	Y		Y
	SRR5379163	Y	Y	Y	Y	Y	Y		Y	Y	Y	Y	Y	Y	Y	Y	Y	Y	Y	Y		Y	Y		Y	Y	Y	Y	Y	Y	Y	Y	Y	Y	Y	Y	Y	Y	Y	Y	Y	Y	Y	Y	Y	Y	Y		Y
	SRR1300661	Y	Y	Y	Y	Y	Y		Y	Y	Y	Y	Y	Y	Y	Y	Y	Y	Y	Y		Y	Y		Y	Y	Y	Y	Y	Y	Y	Y	Y	Y	Y	Y	Y	Y	Y	Y	Y	Y	Y	Y	Y	Y	Y	Y	Y
	SRR5459225	Y	Y	Y	Y	Y	Y		Y	Y	Y	Y	Y	Y	Y	Y	Y	Y	Y	Y		Y	Y		Y	Y	Y	Y	Y	Y	Y	Y	Y	Y	Y	Y	Y	Y	Y	Y	Y	Y	Y	Y	Y	Y	Y		Y
	SRR1814242	Y	Y	Y	Y	Y	Y		Y	Y	Y	Y	Y	Y	Y	Y	Y	Y	Y	Y		Y	Y		Y	Y	Y	Y	Y	Y	Y	Y	Y	Y	Y	Y	Y	Y	Y	Y	Y	Y	Y	Y	Y	Y	Y	Y	Y
	SRR5921418	Y	Y	Y	Y	Y	Y		Y	Y	Y	Y	Y	Y	Y	Y	Y	Y	Y	Y		Y	Y		Y	Y	Y	Y	Y	Y	Y	Y	Y	Y	Y	Y	Y	Y	Y	Y	Y	Y	Y	Y	Y	Y	Y	Y	Y
	SRR5581860	Y	Y	Y	Y	Y	Y		Y	Y	Y	Y	Y	Y	Y	Y	Y	Y	Y	Y		Y	Y		Y	Y	Y	Y	Y	Y	Y	Y	Y	Y	Y	Y	Y	Y	Y	Y	Y	Y	Y	Y	Y	Y	Y	Y	Y
	SRR1636524	Y	Y	Y	Y	Y	Y		Y	Y	Y	Y	Y	Y	Y	Y	Y	Y	Y	Y		Y	Y		Y	Y	Y	Y	Y	Y	Y	Y	Y	Y	Y	Y	Y	Y	Y	Y	Y	Y	Y	Y	Y	Y	Y	Y	Y
	SRR5742532	Y	Y	Y	Y	Y	Y		Y	Y	Y	Y	Y	Y	Y	Y	Y	Y	Y	Y		Y	Y		Y	Y	Y	Y	Y	Y	Y	Y	Y	Y	Y	Y	Y	Y	Y	Y	Y	Y	Y	Y	Y	Y	Y	Y	Y
	SRR6193056	Y	Y	Y	Y	Y	Y		Y	Y	Y	Y	Y	Y	Y	Y	Y	Y	Y	Y		Y	Y		Y	Y	Y	Y	Y	Y	Y	Y	Y	Y	Y	Y	Y	Y	Y	Y	Y	Y	Y	Y	Y	Y	Y	Y	Y
	SRR6108037	Y	Y	Y	Y	Y	Y		Y	Y	Y	Y	Y	Y	Y	Y	Y	Y	Y	Y		Y	Y		Y	Y	Y	Y	Y	Y	Y	Y	Y	Y	Y	Y	Y	Y	Y	Y	Y	Y	Y	Y	Y	Y	Y	Y	Y
	SRR5188983	Y	Y	Y	Y	Y	Y		Y	Y	Y	Y	Y	Y	Y	Y	Y	Y	Y	Y		Y	Y		Y	Y	Y	Y	Y	Y	Y	Y	Y	Y	Y	Y	Y	Y	Y	Y	Y	Y	Y	Y	Y	Y	Y	Y	Y
	SRR6263261	Y	Y	Y	Y	Y	Y		Y	Y	Y	Y	Y	Y	Y	Y	Y	Y	Y	Y		Y	Y		Y	Y	Y	Y	Y	Y	Y	Y	Y	Y	Y	Y	Y	Y	Y	Y	Y	Y	Y	Y	Y	Y	Y		Y
	SRR6807959	Y	Y	Y	Y	Y	Y		Y	Y	Y	Y	Y	Y	Y	Y	Y	Y	Y	Y		Y	Y		Y	Y	Y	Y	Y	Y	Y	Y	Y	Y	Y	Y	Y	Y	Y	Y	Y	Y	Y	Y	Y	Y	Y	Y	Y
	SRR1966767	Y	Y	Y	Y	Y	Y		Y	Y	Y	Y	Y	Y	Y	Y	Y	Y	Y	Y		Y	Y		Y	Y	Y	Y	Y	Y	Y	Y	Y	Y	Y	Y	Y	Y	Y	Y	Y	Y	Y	Y	Y	Y	Y	Y	Y
	SRR3932929	Y	Y	Y	Y	Y	Y		Y	Y	Y	Y	Y	Y	Y	Y	Y	Y	Y	Y		Y	Y		Y	Y	Y	Y	Y	Y	Y	Y	Y	Y	Y	Y	Y	Y	Y	Y	Y	Y	Y	Y	Y	Y	Y	Y	Y
	SRR6191064	Y	Y	Y	Y	Y	Y		Y	Y	Y	Y	Y	Y	Y	Y	Y	Y	Y	Y		Y	Y		Y	Y	Y	Y	Y	Y	Y	Y	Y	Y	Y	Y	Y	Y	Y	Y	Y	Y	Y	Y	Y	Y	Y	Y	Y
	SRR4342985	Y	Y	Y	Y	Y	Y		Y	Y	Y	Y	Y	Y	Y	Y	Y	Y	Y	Y		Y	Y		Y	Y	Y	Y	Y	Y	Y	Y	Y	Y	Y	Y	Y	Y	Y	Y	Y	Y	Y	Y	Y	Y	Y	Y	Y
	SRR6761480	Y	Y	Y	Y	Y	Y		Y	Y	Y	Y	Y	Y	Y	Y	Y	Y	Y	Y		Y	Y		Y	Y	Y	Y	Y	Y	Y	Y	Y	Y	Y	Y	Y	Y	Y	Y	Y	Y	Y	Y	Y	Y	Y	Y	Y
	SRR5808928	Y	Y	Y	Y	Y	Y		Y	Y	Y	Y	Y	Y	Y	Y	Y	Y	Y	Y		Y	Y		Y	Y	Y	Y	Y	Y	Y	Y	Y	Y	Y	Y	Y	Y	Y	Y	Y	Y	Y	Y	Y	Y	Y	Y	Y
	SRR4418781	Y	Y	Y	Y	Y	Y		Y	Y	Y	Y	Y	Y	Y	Y	Y	Y	Y	Y		Y	Y		Y	Y	Y	Y	Y	Y	Y	Y	Y	Y	Y	Y	Y	Y	Y	Y	Y	Y	Y	Y	Y	Y	Y	Y	Y
	SRR5584757	Y	Y	Y	Y	Y	Y		Y	Y	Y	Y	Y	Y	Y	Y	Y	Y	Y	Y		Y	Y		Y	Y	Y	Y	Y	Y	Y	Y	Y	Y	Y	Y	Y	Y	Y	Y	Y	Y	Y	Y	Y	Y	Y	Y	Y
	SRR1033507	Y	Y	Y	Y	Y	Y		Y	Y	Y	Y	Y	Y	Y	Y	Y	Y	Y	Y		Y	Y		Y	Y	Y	Y	Y	Y	Y	Y	Y	Y	Y	Y	Y	Y	Y	Y	Y	Y	Y	Y	Y	Y	Y	Y	Y
	SRR1957912	Y	Y	Y	Y	Y	Y		Y	Y	Y	Y	Y	Y	Y	Y	Y	Y	Y	Y		Y	Y		Y	Y	Y	Y	Y	Y	Y	Y	Y	Y	Y	Y	Y	Y	Y	Y	Y	Y	Y	Y	Y	Y	Y	Y	Y
	SRR5583024	Y	Y	Y	Y	Y	Y		Y	Y	Y	Y	Y	Y	Y	Y	Y	Y	Y	Y		Y	Y		Y	Y	Y	Y	Y	Y	Y	Y	Y	Y	Y	Y	Y	Y	Y	Y	Y	Y	Y	Y	Y	Y	Y	Y	Y
	SRR4202523	Y	Y	Y	Y	Y	Y		Y	Y	Y	Y	Y	Y	Y	Y	Y	Y	Y	Y		Y	Y		Y	Y	Y	Y	Y	Y	Y	Y	Y	Y	Y	Y	Y	Y	Y	Y	Y	Y	Y	Y	Y	Y	Y	Y	Y
	SRR4202524	Y	Y	Y	Y	Y	Y		Y	Y	Y	Y	Y	Y	Y	Y	Y	Y	Y	Y		Y	Y		Y	Y	Y	Y	Y	Y	Y	Y	Y	Y	Y	Y	Y	Y	Y	Y	Y	Y	Y	Y	Y	Y	Y	Y	Y
	SRR2939527	Y	Y	Y	Y	Y	Y		Y	Y	Y	Y	Y	Y	Y	Y	Y	Y	Y	Y		Y	Y		Y	Y	Y	Y	Y	Y	Y	Y	Y	Y	Y	Y	Y	Y	Y	Y	Y	Y	Y	Y	Y	Y	Y	Y	Y
	SRR3322061	Y	Y	Y	Y	Y	Y		Y	Y	Y	Y	Y	Y	Y	Y	Y	Y	Y	Y		Y	Y		Y	Y	Y	Y	Y	Y	Y	Y	Y	Y	Y	Y	Y	Y	Y	Y	Y	Y	Y	Y	Y	Y	Y	Y	Y
	SRR9102696	Y	Y	Y	Y	Y	Y		Y	Y	Y	Y	Y	Y	Y	Y	Y	Y	Y	Y		Y	Y		Y	Y	Y	Y	Y	Y	Y	Y	Y	Y	Y	Y	Y	Y	Y	Y	Y	Y	Y	Y	Y	Y	Y	Y	Y
	SRR6107945	Y	Y	Y	Y	Y	Y		Y	Y	Y	Y	Y	Y	Y	Y	Y	Y	Y	Y		Y	Y		Y	Y	Y	Y	Y	Y	Y	Y	Y	Y	Y	Y	Y	Y	Y	Y	Y	Y	Y	Y	Y	Y	Y	Y	Y
	SRR8207015	Y	Y	Y	Y	Y	Y		Y	Y	Y	Y	Y	Y	Y	Y	Y	Y	Y	Y		Y	Y		Y	Y	Y	Y	Y	Y	Y	Y	Y	Y	Y	Y	Y	Y	Y	Y	Y	Y	Y	Y	Y	Y	Y	Y	Y
	SRR6668030	Y	Y	Y	Y	Y	Y		Y	Y	Y	Y	Y	Y	Y	Y	Y	Y	Y	Y		Y	Y		Y	Y	Y	Y	Y	Y	Y	Y	Y	Y	Y	Y	Y	Y	Y	Y	Y	Y	Y	Y	Y	Y	Y	Y	Y
	SRR1967518	Y	Y	Y	Y	Y	Y		Y	Y	Y	Y	Y	Y	Y	Y	Y	Y	Y	Y		Y	Y		Y	Y	Y	Y	Y	Y	Y	Y	Y	Y	Y	Y	Y	Y	Y	Y	Y	Y	Y	Y	Y	Y	Y	Y	Y
	SRR7458775	Y	Y	Y	Y	Y	Y		Y	Y	Y	Y	Y	Y	Y	Y	Y	Y	Y	Y		Y	Y		Y	Y	Y	Y	Y	Y	Y	Y	Y	Y	Y	Y	Y	Y	Y	Y	Y	Y	Y	Y	Y	Y	Y	Y	Y
	SRR1963103	Y	Y	Y	Y	Y	Y		Y	Y	Y	Y	Y	Y	Y	Y	Y	Y	Y	Y		Y	Y		Y	Y	Y	Y	Y	Y	Y	Y	Y	Y	Y	Y	Y	Y	Y	Y	Y	Y	Y	Y	Y	Y	Y	Y	Y
	SRR2407579	Y	Y	Y	Y	Y	Y		Y	Y	Y	Y	Y	Y	Y	Y	Y	Y	Y	Y		Y	Y		Y	Y	Y	Y	Y	Y	Y	Y	Y	Y	Y	Y	Y	Y	Y	Y	Y	Y	Y	Y	Y	Y	Y	Y	Y
	SRR1812810	Y	Y	Y	Y	Y	Y		Y	Y	Y	Y	Y	Y	Y	Y	Y	Y	Y	Y		Y	Y		Y	Y	Y	Y	Y	Y	Y	Y	Y	Y	Y	Y	Y	Y	Y	Y	Y	Y	Y	Y	Y	Y	Y	Y	Y
	SRR8619331	Y	Y	Y	Y	Y	Y		Y	Y	Y	Y	Y	Y	Y	Y	Y	Y	Y	Y		Y	Y		Y	Y	Y	Y	Y	Y	Y	Y	Y	Y	Y	Y	Y	Y	Y	Y	Y	Y	Y	Y	Y	Y	Y	Y	Y
	SRR1803048	Y	Y	Y	Y	Y	Y		Y	Y	Y	Y	Y	Y	Y	Y	Y	Y	Y	Y		Y	Y		Y	Y	Y	Y	Y	Y	Y	Y	Y	Y	Y	Y	Y	Y	Y	Y	Y	Y	Y	Y	Y	Y	Y	Y	Y
	SRR6190451	Y	Y	Y	Y	Y	Y		Y	Y	Y	Y	Y	Y	Y	Y	Y	Y	Y	Y		Y	Y		Y	Y	Y	Y	Y	Y	Y	Y	Y	Y	Y	Y	Y	Y	Y	Y	Y	Y	Y	Y	Y	Y	Y	Y	Y
	SRR3665254	Y	Y	Y	Y	Y	Y		Y	Y	Y	Y	Y	Y	Y	Y	Y	Y	Y	Y		Y	Y		Y	Y	Y	Y	Y	Y	Y	Y	Y	Y	Y	Y	Y	Y	Y	Y	Y	Y	Y	Y	Y	Y	Y	Y	Y
	SRR3764719	Y	Y	Y	Y	Y	Y		Y	Y	Y	Y	Y	Y	Y	Y	Y	Y	Y	Y		Y	Y		Y	Y	Y	Y	Y	Y	Y	Y	Y	Y	Y	Y	Y	Y	Y	Y	Y	Y	Y	Y	Y	Y	Y	Y	Y
	SRR2143494	Y	Y	Y	Y	Y	Y		Y	Y	Y	Y	Y	Y	Y	Y	Y	Y	Y	Y		Y	Y		Y	Y	Y	Y	Y	Y	Y	Y	Y	Y	Y	Y	Y	Y	Y	Y	Y	Y	Y	Y	Y	Y	Y	Y	Y
	SRR3111270	Y	Y	Y	Y	Y	Y		Y	Y	Y	Y	Y	Y	Y	Y	Y	Y	Y	Y		Y	Y		Y	Y	Y	Y	Y	Y	Y	Y	Y	Y	Y	Y	Y	Y	Y	Y	Y	Y	Y	Y	Y	Y	Y	Y	Y
	SRR5409327	Y	Y	Y	Y	Y	Y		Y	Y	Y	Y	Y	Y	Y	Y	Y	Y	Y	Y		Y	Y		Y	Y	Y	Y	Y	Y	Y	Y	Y	Y	Y	Y	Y	Y	Y	Y	Y	Y	Y	Y	Y	Y	Y	Y	Y
	SRR6685069	Y	Y	Y	Y	Y	Y		Y	Y	Y	Y	Y	Y	Y	Y	Y	Y	Y	Y		Y	Y		Y	Y	Y	Y	Y	Y	Y	Y	Y	Y	Y	Y	Y	Y	Y	Y	Y	Y	Y	Y	Y	Y	Y	Y	Y
	SRR4024757	Y	Y	Y	Y	Y	Y		Y	Y	Y	Y	Y	Y	Y	Y	Y	Y	Y	Y		Y	Y		Y	Y	Y	Y	Y	Y	Y	Y	Y	Y	Y	Y	Y	Y	Y	Y	Y	Y	Y	Y	Y	Y	Y	Y	Y
	SRR5583019	Y	Y	Y	Y	Y	Y		Y	Y	Y	Y	Y	Y	Y	Y	Y	Y	Y	Y		Y	Y		Y	Y	Y	Y	Y	Y	Y	Y	Y	Y	Y	Y	Y	Y	Y	Y	Y	Y	Y	Y	Y	Y	Y	Y	Y
	SRR4279926	Y	Y	Y	Y	Y	Y		Y	Y	Y	Y	Y	Y	Y	Y	Y	Y	Y	Y		Y	Y		Y	Y	Y	Y	Y	Y	Y	Y	Y	Y	Y	Y	Y	Y	Y	Y	Y	Y	Y	Y	Y	Y	Y	Y	Y
	SRR1030813	Y	Y	Y	Y	Y	Y		Y	Y	Y	Y	Y	Y	Y	Y	Y	Y	Y	Y		Y	Y		Y	Y	Y	Y	Y	Y	Y	Y	Y	Y	Y	Y	Y	Y	Y	Y	Y	Y	Y	Y	Y	Y	Y	Y	Y
	SRR5581928	Y	Y	Y	Y	Y	Y		Y	Y	Y	Y	Y	Y	Y	Y	Y	Y	Y	Y		Y	Y		Y	Y	Y	Y	Y	Y	Y	Y	Y	Y	Y	Y	Y	Y	Y	Y	Y	Y	Y	Y	Y	Y	Y	Y	Y
	SRR1981962	Y	Y	Y	Y	Y	Y		Y	Y	Y	Y	Y	Y	Y	Y	Y	Y	Y	Y		Y	Y		Y	Y	Y	Y	Y	Y	Y	Y	Y	Y	Y	Y	Y	Y	Y	Y	Y	Y	Y	Y	Y	Y	Y	Y	Y
	SRR9062543	Y	Y	Y	Y	Y	Y		Y	Y	Y	Y	Y	Y	Y	Y	Y	Y	Y	Y		Y	Y		Y	Y	Y	Y	Y	Y	Y	Y	Y	Y	Y	Y	Y	Y	Y	Y	Y	Y	Y	Y	Y	Y	Y	Y	Y
	SRR1118713	Y	Y	Y	Y	Y	Y		Y	Y	Y	Y	Y	Y	Y	Y	Y	Y	Y	Y		Y	Y		Y	Y	Y	Y	Y	Y	Y	Y	Y	Y	Y	Y	Y	Y	Y	Y	Y	Y	Y	Y	Y	Y	Y	Y	Y
	SRR1300728	Y	Y	Y	Y	Y	Y		Y	Y	Y	Y	Y	Y	Y	Y	Y	Y	Y	Y		Y	Y		Y	Y	Y	Y	Y	Y	Y	Y	Y	Y	Y	Y	Y	Y	Y	Y	Y	Y	Y	Y	Y	Y	Y	Y	Y
	SRR1181564	Y	Y	Y	Y	Y	Y		Y	Y	Y	Y	Y	Y	Y	Y	Y	Y	Y	Y		Y	Y		Y	Y	Y	Y	Y	Y	Y	Y	Y	Y	Y	Y	Y	Y	Y	Y	Y	Y	Y	Y	Y	Y	Y	Y	Y
	SRR1805603	Y	Y	Y	Y	Y	Y		Y	Y	Y	Y	Y	Y	Y	Y	Y	Y	Y	Y		Y	Y		Y	Y	Y	Y	Y	Y	Y	Y	Y	Y	Y	Y	Y	Y	Y	Y	Y	Y	Y	Y	Y	Y	Y	Y	Y
	SRR1576241	Y	Y	Y	Y	Y	Y		Y	Y	Y	Y	Y	Y	Y	Y	Y	Y	Y	Y		Y	Y		Y	Y	Y	Y	Y	Y	Y	Y	Y	Y	Y	Y	Y	Y	Y	Y	Y	Y	Y	Y	Y	Y	Y	Y	Y
	SRR1752849	Y	Y	Y	Y	Y	Y		Y	Y	Y	Y	Y	Y	Y	Y	Y	Y	Y	Y		Y	Y		Y	Y	Y	Y	Y	Y	Y	Y	Y	Y	Y	Y	Y	Y	Y	Y	Y	Y	Y	Y	Y	Y	Y		Y
	SRR5581942	Y	Y	Y	Y	Y	Y		Y	Y	Y	Y	Y	Y	Y	Y	Y	Y	Y	Y		Y	Y		Y	Y	Y	Y	Y	Y	Y	Y	Y	Y	Y	Y	Y	Y	Y	Y	Y	Y	Y	Y	Y	Y	Y	Y
	SRR6182861	Y	Y	Y	Y	Y	Y		Y	Y	Y	Y	Y	Y	Y	Y	Y	Y	Y	Y		Y	Y	Y	Y	Y	Y	Y	Y	Y	Y	Y	Y	Y	Y	Y	Y	Y	Y	Y	Y	Y	Y	Y	Y	Y	Y	Y	Y
	SRR3185120	Y	Y	Y	Y	Y	Y		Y	Y	Y	Y	Y	Y	Y	Y	Y	Y	Y	Y		Y	Y		Y	Y	Y	Y	Y	Y	Y	Y	Y	Y	Y	Y	Y	Y	Y	Y	Y	Y	Y	Y	Y	Y	Y	Y	Y
	SRR5868548	Y	Y	Y	Y	Y	Y		Y	Y	Y	Y	Y	Y	Y	Y	Y	Y	Y	Y		Y	Y		Y	Y	Y	Y	Y	Y	Y	Y	Y	Y	Y	Y	Y	Y	Y	Y	Y	Y	Y	Y	Y	Y	Y	Y	Y
	SRR1233897	Y	Y	Y	Y	Y	Y		Y	Y	Y	Y	Y	Y	Y	Y	Y	Y	Y	Y		Y	Y		Y	Y	Y	Y	Y	Y	Y	Y	Y	Y	Y	Y	Y	Y	Y	Y	Y	Y	Y	Y	Y	Y	Y	Y	Y
	SRR4279922	Y	Y	Y	Y	Y	Y		Y	Y	Y	Y	Y	Y	Y	Y	Y	Y	Y	Y		Y	Y		Y	Y	Y	Y	Y	Y	Y	Y	Y	Y	Y	Y	Y	Y	Y	Y	Y	Y	Y	Y	Y	Y	Y	Y	Y
S. enterica subsp. diarizonae	SRR3092110	Y	Y	Y	Y	Y	Y	Y	Y	Y	Y	Y	Y	Y	Y	Y	Y	Y	Y	Y	Y	Y	Y	Y	Y	Y	Y	Y	Y	Y	Y	Y	Y	Y	Y	Y	Y	Y	Y	Y	Y	Y	Y	Y	Y	Y	Y	Y
	SRR1249086	Y	Y	Y	Y	Y	Y	Y	Y	Y	Y	Y	Y	Y	Y	Y	Y	Y	Y	Y	Y	Y	Y	Y	Y	Y	Y	Y	Y	Y	Y	Y	Y	Y	Y	Y	Y	Y	Y	Y	Y	Y	Y	Y	Y	Y	Y	Y
	SRR1946857	Y	Y	Y	Y	Y	Y	Y	Y	Y	Y	Y	Y	Y	Y	Y	Y	Y	Y	Y	Y	Y	Y	Y	Y	Y	Y	Y	Y	Y	Y	Y	Y	Y	Y	Y	Y	Y	Y	Y	Y	Y	Y	Y	Y	Y	Y	Y
S. enterica subsp. houtenae	SRR1548438	Y	Y	Y	Y	Y	Y		Y	Y	Y	Y	Y	Y	Y	Y	Y	Y	Y	Y		Y	Y	Y	Y	Y	Y	Y	Y	Y	Y	Y	Y	Y	Y	Y	Y	Y	Y	Y	Y	Y	Y	Y	Y	Y	Y	Y	Y
	SRR2534078	Y	Y	Y	Y	Y	Y		Y	Y	Y	Y	Y	Y	Y	Y	Y	Y	Y	Y		Y	Y	Y	Y	Y	Y	Y	Y	Y	Y	Y	Y	Y	Y	Y	Y	Y	Y	Y	Y	Y	Y	Y	Y	Y	Y	Y	Y
S. enterica subsp. salmonae	SRR1249004	Y	Y	Y	Y	Y	Y		Y	Y	Y	Y	Y	Y	Y	Y	Y	Y	Y	Y		Y	Y	Y	Y	Y	Y	Y	Y	Y	Y	Y	Y	Y	Y	Y	Y	Y	Y	Y	Y	Y	Y	Y	Y	Y	Y	Y	Y
	SRR1272845	Y	Y	Y	Y	Y	Y		Y	Y	Y	Y	Y	Y	Y	Y	Y	Y	Y	Y		Y	Y	Y	Y	Y	Y	Y	Y	Y	Y	Y	Y	Y	Y	Y	Y	Y	Y	Y	Y	Y	Y	Y	Y	Y	Y	Y	Y
S. enterica subsp. enterica	SRR2585491	Y	Y	Y	Y	Y	Y		Y	Y	Y	Y	Y	Y	Y	Y	Y	Y	Y	Y	Y	Y	Y	Y	Y	Y	Y	Y	Y	Y	Y	Y	Y	Y	Y	Y	Y	Y	Y	Y	Y	Y	Y	Y	Y	Y	Y	Y	Y
	SRR3219071	Y	Y	Y	Y	Y	Y		Y	Y	Y	Y	Y	Y	Y	Y	Y	Y	Y	Y	Y	Y	Y	Y	Y	Y	Y	Y	Y	Y	Y	Y	Y	Y	Y	Y	Y	Y	Y	Y	Y	Y	Y	Y	Y	Y	Y	Y	Y
	SRR3137524	Y	Y	Y	Y	Y	Y	Y	Y	Y	Y	Y	Y	Y	Y	Y	Y	Y	Y	Y	Y	Y	Y	Y	Y	Y	Y	Y	Y	Y	Y	Y	Y	Y	Y	Y	Y	Y	Y	Y	Y	Y	Y	Y	Y	Y	Y	Y	Y
	SRR3438090	Y	Y	Y	Y	Y	Y		Y	Y	Y	Y	Y	Y	Y	Y	Y	Y	Y	Y	Y	Y	Y	Y	Y	Y	Y	Y	Y	Y	Y	Y	Y	Y	Y	Y	Y	Y	Y	Y	Y	Y	Y	Y	Y	Y	Y	Y	Y
	SRR1687209	Y	Y	Y	Y	Y	Y	Y	Y	Y	Y	Y	Y	Y	Y	Y	Y	Y	Y	Y	Y	Y	Y	Y	Y	Y	Y	Y	Y	Y	Y	Y	Y	Y	Y	Y	Y	Y	Y	Y	Y	Y	Y	Y	Y	Y	Y	Y	Y
	SRR3457705	Y	Y	Y	Y	Y	Y	Y	Y	Y	Y	Y	Y	Y	Y	Y	Y	Y	Y	Y	Y	Y	Y	Y	Y	Y	Y	Y	Y	Y	Y	Y	Y	Y	Y	Y	Y	Y	Y	Y	Y	Y	Y	Y	Y	Y	Y	Y	Y
S. bongori	SRR1300626	Y	Y	Y	Y	Y	Y	Y	Y	Y	Y	Y	Y	Y	Y	Y	Y	Y	Y	Y		Y	Y		Y	Y	Y	Y	Y	Y	Y	Y	Y	Y	Y	Y	Y	Y	Y	Y	Y	Y
[truncated: 126 more columns]

## Sheet: Supplemental Table 4
Supplemental Table 4. Summary of novel prophage content in S. enterica subspecies arizonae
Salmonella species and subspeciesa	SRR accession and genomic location of prophage sequence	Prophage CDS identity
		1|158_aa|-|1|477_NC_010067.1_2559425-2599791	2|88_aa|-|834|1100_NC_010067.1_2559425-2599791	3|338_aa|+|1837|2853_NC_010067.1_2559425-2599791	4|716_aa|-|2870|5020_NC_010067.1_2559425-2599791	5|665_aa|-|5192|7189_NC_010067.1_2559425-2599791	6|446_aa|-|7189|8529_NC_010067.1_2559425-2599791	7|229_aa|-|8572|9261_NC_010067.1_2559425-2599791	8|151_aa|-|9264|9719_NC_010067.1_2559425-2599791	9|233_aa|-|9719|10420_NC_010067.1_2559425-2599791	10|464_aa|-|10424|11818_NC_010067.1_2559425-2599791	11|166_aa|-|11802|12302_NC_010067.1_2559425-2599791	12|69_aa|-|12286|12495_NC_010067.1_2559425-2599791	13|431_aa|-|12534|13829_NC_010067.1_2559425-2599791	14|303_aa|-|13829|14740_NC_010067.1_2559425-2599791	15|725_aa|-|14754|16931_NC_010067.1_2559425-2599791	16|499_aa|-|16931|18430_NC_010067.1_2559425-2599791	17|162_aa|-|18408|18896_NC_010067.1_2559425-2599791	18|59_aa|-|18920|19099_NC_010067.1_2559425-2599791	19|118_aa|-|19101|19457_NC_010067.1_2559425-2599791	20|161_aa|-|19557|20042_NC_010067.1_2559425-2599791	21|145_aa|-|20250|20687_NC_010067.1_2559425-2599791	22|146_aa|-|20684|21124_NC_010067.1_2559425-2599791	23|107_aa|-|21108|21431_NC_010067.1_2559425-2599791	24|254_aa|-|21874|22638_NC_010067.1_2559425-2599791	25|60_aa|-|22635|22817_NC_010067.1_2559425-2599791	26|156_aa|-|22805|23275_NC_010067.1_2559425-2599791	27|78_aa|-|23256|23492_NC_010067.1_2559425-2599791	28|140_aa|-|23842|24264_NC_010067.1_2559425-2599791	29|66_aa|-|24267|24467_NC_010067.1_2559425-2599791	30|87_aa|-|24470|24733_NC_010067.1_2559425-2599791	31|478_aa|-|24807|26243_NC_010067.1_2559425-2599791	32|299_aa|-|26233|27132_NC_010067.1_2559425-2599791	33|48_aa|-|27125|27271_NC_010067.1_2559425-2599791	34|92_aa|-|27306|27584_NC_010067.1_2559425-2599791	35|75_aa|-|27720|27947_NC_010067.1_2559425-2599791	36|236_aa|+|28025|28735_NC_010067.1_2559425-2599791	37|359_aa|+|28896|29975_NC_010067.1_2559425-2599791	38|67_aa|-|30015|30218_NC_010067.1_2559425-2599791	39|120_aa|+|30560|30922_NC_010067.1_2559425-2599791	40|426_aa|+|31000|32280_NC_010067.1_2559425-2599791	41|37_aa|+|32617|32730_NC_010067.1_2559425-2599791	42|235_aa|+|32924|33631_NC_010067.1_2559425-2599791	43|94_aa|+|33631|33915_NC_010067.1_2559425-2599791	44|97_aa|+|33962|34255_NC_010067.1_2559425-2599791	45|168_aa|+|34424|34930_NC_010067.1_2559425-2599791	46|131_aa|+|35003|35398_NC_010067.1_2559425-2599791	47|219_aa|+|35395|36054_NC_010067.1_2559425-2599791	48|89_aa|+|36056|36325_NC_010067.1_2559425-2599791
	SRR3932929_116063-158710	0	0	0	0	0	0	0	0	0	0	0	0	0	0	0	0	0	0	0	0	Y	Y	0	0	Y	0	0	0	0	0	0	0	0	0	0	0	0	0	0	0	0	0	Y	0	0	0	0	0
S. enterica subsp. diarizonae	SRR1946857_1038-22873	0	0	0	0	0	0	0	0	0	0	0	0	0	0	0	0	0	0	0	0	0	0	0	0	0	0	0	0	0	0	0	0	0	0	0	0	0	0	0	0	0	0	0	0	0	0	0	0
	SRR5633118_112807-169755	0	0	0	0	0	0	0	0	0	0	0	0	0	0	0	0	0	0	0	0	Y	Y	0	0	0	0	0	0	0	0	0	0	0	0	0	0	0	0	0	0	0	0	Y	0	0	0	0	0
	SRR6761480_177573-226312	0	0	0	0	0	0	0	0	0	0	0	0	0	0	0	0	0	0	0	0	Y	Y	0	0	Y	0	0	0	0	0	0	0	0	0	0	0	0	0	0	0	0	0	Y	0	0	0	0	0
	SRR5459225_270797-303074	0	0	0	0	0	0	0	0	0	0	0	0	0	0	0	0	0	0	0	0	0	0	0	0	0	0	0	0	0	0	0	0	0	0	0	0	0	0	0	0	0	0	0	0	0	0	0	0
	SRR1300661_79206-125372	0	0	0	0	0	0	0	0	0	0	0	0	0	0	0	0	0	0	0	0	0	0	0	Y	0	0	0	0	0	0	0	0	0	0	0	0	0	0	0	0	0	0	0	0	0	0	0	0
	SRR6685069_113925-155670	0	0	0	0	0	0	0	0	0	0	0	0	0	0	0	0	0	0	0	0	0	0	0	0	0	0	0	0	Y	0	0	0	0	0	0	0	0	0	0	0	0	0	0	0	0	0	0	0
	SRR5581860_1096304-1131190	0	0	0	0	0	0	0	0	0	0	0	0	0	0	0	0	0	0	0	0	0	0	0	0	0	0	0	0	0	0	0	0	0	0	0	0	0	0	0	0	0	0	0	0	0	0	0	0
	SRR6107945_246-44773	0	0	0	0	0	0	0	0	0	0	0	0	0	0	0	0	0	0	0	0	0	0	Y	Y	Y	0	0	0	0	Y	0	0	0	0	0	0	0	0	0	0	0	0	0	0	0	0	0	0
	SRR6193056_23806-66645	0	0	0	0	0	0	0	0	0	0	0	0	0	0	0	0	0	0	0	0	Y	0	Y	0	0	0	0	0	0	0	0	0	0	0	0	0	0	0	0	0	0	0	0	0	0	0	0	0
	SRR4190268_96822-135500	0	0	0	0	0	0	0	0	0	0	0	0	0	0	0	0	0	0	0	0	0	Y	0	Y	0	0	0	0	0	0	0	0	0	0	0	0	0	0	0	0	0	0	0	0	0	0	0	0
	SRR1576241_293884-342329	0	0	0	0	0	0	0	0	0	0	0	0	0	0	0	0	0	0	0	0	Y	Y	0	Y	0	0	0	0	0	0	0	0	0	0	0	0	0	0	0	0	0	0	0	0	0	0	0	0
	SRR1636524_101233-156435	0	0	0	0	0	0	0	0	0	0	0	0	0	0	0	0	0	0	0	0	0	0	Y	0	0	0	0	0	0	0	0	0	0	0	0	0	0	0	0	0	0	0	0	0	0	0	0	0
	SRR5583019_168947-200422	Y	Y	0	0	0	0	0	0	0	0	0	0	0	0	0	0	0	0	0	0	0	0	0	0	0	0	0	0	0	0	0	0	0	0	0	0	0	0	0	0	0	0	0	0	0	0	0	0
	SRR4202524_177478-229739	0	0	0	0	0	0	0	0	0	0	0	0	0	0	0	0	0	0	0	0	0	0	Y	Y	0	0	0	0	0	0	0	0	0	0	Y	0	0	0	0	0	0	0	0	0	0	0	0	0
	SRR5376284_46887-92414	0	0	0	0	0	0	0	0	0	0	0	0	0	0	0	0	0	0	0	0	0	0	0	0	0	0	0	0	0	0	0	0	0	0	0	0	0	0	0	0	0	0	0	0	0	0	0	0
	SRR1957912_970-32716	0	0	0	0	0	0	0	0	0	0	0	0	0	0	0	0	0	0	0	0	0	0	0	0	0	0	0	0	0	0	0	0	0	0	0	0	0	0	0	0	0	0	0	0	0	0	0	0
	SRR1519461_1-56518	0	0	0	0	0	0	0	0	0	0	0	0	0	0	0	0	0	0	0	0	Y	Y	0	0	0	0	0	0	0	0	0	0	0	0	0	0	0	0	0	0	0	0	Y	0	0	0	0	0
	SRR6191317_38-29882	0	0	0	0	0	0	0	0	0	0	0	0	0	0	0	0	0	0	0	0	0	0	0	0	0	0	0	0	0	0	0	0	0	0	0	0	0	0	0	0	0	0	0	0	0	0	0	0
	SRR5583024_1577191-1619858	0	Y	0	0	0	0	0	0	0	0	0	0	0	0	0	0	0	0	0	0	0	0	0	0	0	0	0	0	0	0	0	0	0	0	0	0	0	0	0	0	0	0	0	0	0	0	0	0
S. enterica subsp. enterica	SRR3219071_107865-144620	0	0	0	0	0	0	0	0	0	0	0	Y	0	0	0	0	0	0	0	0	0	0	0	0	0	0	0	0	0	0	0	0	0	0	0	0	0	0	0	0	0	0	0	0	0	0	0	0
S. enterica subsp. enterica	SRR3219071_216811-251552	Y	0	0	0	0	0	0	0	0	0	0	0	0	0	0	0	0	0	0	0	0	Y	0	0	0	0	0	0	0	0	0	0	0	0	0	0	0	0	0	0	0	0	0	0	0	0	0	0
	SRR8550664_847-28261	0	0	0	0	0	0	0	0	0	0	0	0	0	0	0	0	0	0	0	0	0	Y	0	Y	0	0	0	0	0	0	0	0	0	0	0	0	0	0	0	0	0	0	0	0	0	0	0	0
	SRR9102696_145221-195451	0	0	0	0	0	0	0	0	0	0	0	0	0	0	0	0	0	0	0	0	Y	Y	0	0	Y	0	0	0	0	0	0	0	0	0	0	0	0	0	0	0	0	0	Y	0	0	0	0	0
S. enterica subsp. enterica	SRR2585491_35397-79599	0	0	0	0	0	0	0	0	0	0	0	0	0	0	0	0	0	0	0	0	0	0	0	0	0	0	0	0	0	0	0	0	0	0	0	Y	0	0	0	0	0	0	0	0	0	0	0	0
	SRR1576241_186120-221833	0	0	0	0	0	0	0	0	0	0	0	0	0	0	0	0	0	0	0	0	Y	Y	0	0	0	0	0	0	0	0	0	0	0	0	0	0	0	0	0	0	0	0	Y	0	0	0	0	0
	SRR4202523_177478-229739	0	0	0	0	0	0	0	0	0	0	0	0	0	0	0	0	0	0	0	0	0	0	Y	Y	0	0	0	0	0	0	0	0	0	0	Y	0	0	0	0	0	0	0	0	0	0	0	0	0
	SRR6685069_3095-32147	0	0	0	0	0	0	0	0	0	0	0	0	0	0	0	0	0	0	0	0	0	0	0	0	0	0	0	0	0	0	0	0	0	0	0	0	0	0	0	0	Y	0	0	0	0	0	0	0
	SRR6761480_2-30116	0	0	0	0	0	0	0	0	0	0	0	0	0	0	0	0	0	0	0	0	0	0	0	0	0	0	0	0	0	0	0	0	0	0	0	0	0	0	0	0	0	0	0	0	0	0	0	0
	SRR1033507_108592-158591	0	0	0	0	0	0	0	0	0	0	0	0	0	0	0	0	0	0	0	0	Y	0	Y	Y	0	0	0	0	0	0	0	0	0	0	0	0	0	0	0	0	0	0	0	0	0	0	0	0
S. enterica subsp. enterica	SRR3219071_222320-267067	Y	Y	0	0	Y	Y	Y	Y	Y	Y	Y	0	Y	Y	Y	Y	Y	0	0	0	Y	Y	Y	Y	Y	0	0	0	0	Y	Y	0	Y	Y	0	Y	0	Y	0	0	0	Y	0	Y	Y	0	0	0
	SRR1803048_565859-595718	0	Y	0	0	0	0	0	0	0	0	0	Y	0	0	0	0	0	0	0	0	0	0	0	0	0	0	0	0	0	0	0	0	0	0	0	0	0	0	0	0	0	0	0	0	0	0	0	0
	SRR4202527_126144-168636	0	0	0	0	0	0	0	0	0	0	0	0	0	0	0	0	0	0	0	0	Y	Y	0	0	Y	0	0	0	0	0	0	0	0	0	0	0	0	0	0	0	0	0	Y	0	0	0	0	0
	SRR5605910_617329-671210	0	0	0	0	0	0	0	0	0	0	0	0	0	0	0	0	0	0	0	0	0	0	Y	0	0	0	0	0	0	0	0	0	0	0	0	0	0	0	0	0	0	0	0	0	0	0	0	0
	SRR1967518_121194-176200	0	0	0	0	0	0	0	0	0	0	0	0	0	0	0	0	0	0	0	0	Y	Y	0	0	0	0	0	0	0	0	0	0	0	0	0	0	0	0	0	0	0	0	Y	0	0	0	0	0
	SRR5808928_182552-224496	0	0	0	0	0	0	0	0	0	0	0	0	0	0	0	0	0	0	0	0	0	0	0	0	0	0	0	0	0	0	0	0	0	0	0	0	0	0	0	0	0	0	0	0	0	0	0	0
S. enterica subsp. salmonae	SRR1272845_4003-37587	0	0	0	0	0	0	0	0	0	0	0	0	0	0	0	0	0	0	0	0	Y	Y	Y	0	0	0	0	0	0	0	0	0	0	0	0	0	0	0	0	0	0	0	0	0	0	0	0	0
	SRR8207015_108843-163135	0	0	0	0	0	0	0	0	0	0	0	0	0	0	0	0	0	0	0	0	0	0	0	0	0	0	0	0	0	0	0	0	0	0	0	0	0	0	0	0	0	0	0	0	0	0	0	0
S. enterica subsp. diarizonae	SRR3092110_9788-36886	0	0	0	0	0	0	0	0	0	0	0	0	0	0	0	0	0	0	0	0	Y	Y	0	0	0	0	0	0	0	0	0	0	0	0	0	0	0	0	0	0	Y	0	0	0	0	0	0	0
	SRR6108037_58979-91060	0	0	0	0	0	0	0	0	0	0	0	0	0	0	0	0	0	0	0	0	0	Y	0	0	0	0	0	0	0	0	0	0	0	0	0	0	0	0	0	0	0	0	0	0	0	0	0	0
	NC_010067.1_2559425-2599791	Y	Y	Y	Y	Y	Y	Y	Y	Y	Y	Y	Y	Y	Y	Y	Y	Y	Y	Y	Y	Y	Y	Y	Y	Y	Y	Y	Y	Y	Y	Y	Y	Y	Y	Y	Y	Y	Y	Y	Y	Y	Y	Y	Y	Y	Y	Y	Y
S. enterica subsp. enterica	SRR3457705_184243-235225	Y	0	0	0	0	0	0	0	0	0	0	0	0	0	0	0	0	0	0	Y	Y	Y	0	Y	Y	0	0	0	0	Y	0	0	0	Y	0	0	0	0	0	0	Y	Y	Y	Y	Y	0	0	0
S. enterica subsp. houtenae	SRR2534078_157908-200297	0	0	0	0	0	0	0	0	0	0	0	0	0	0	0	0	0	0	0	0	Y	Y	Y	Y	Y	Y	Y	0	0	0	Y	Y	Y	Y	Y	0	0	0	0	0	Y	Y	Y	Y	0	0	0	0
	SRR6191272_117448-182180	0	0	0	0	0	0	0	0	0	0	0	0	0	0	0	0	0	0	0	0	Y	Y	0	0	0	0	0	0	0	0	0	0	0	0	0	0	0	0	0	0	0	0	Y	0	0	0	0	0
	SRR5200998_46864-92391	0	0	0	0	0	0	0	0	0	0	0	0	0	0	0	0	0	0	0	0	0	0	0	0	0	0	0	0	0	0	0	0	0	0	0	0	0	0	0	0	0	0	0	0	0	0	0	0
	SRR7480447_38-14365	0	0	0	0	0	0	0	0	0	0	0	0	0	0	0	0	0	0	0	0	0	0	0	0	0	0	0	0	0	0	0	0	0	0	0	0	0	0	0	0	0	0	0	0	0	0	0	0
	SRR1576241_3418-44719	0	0	0	0	0	Y	Y	Y	Y	Y	Y	Y	Y	Y	Y	Y	0	Y	0	0	Y	Y	Y	Y	Y	Y	Y	0	Y	Y	Y	0	Y	Y	0	0	0	0	0	0	0	0	0	Y	Y	0	0	Y
	SRR6668030_51-31098	0	0	0	0	0	0	0	0	0	0	0	0	0	0	0	0	0	0	0	0	Y	Y	0	0	0	0	0	0	0	0	0	0	0	0	0	0	0	0	0	0	0	0	Y	0	0	0	0	0
S. enterica subsp. diarizonae	SRR1946857_57983-101497	0	0	0	0	0	0	0	0	0	0	0	0	0	0	0	0	0	0	0	0	Y	Y	0	0	0	0	0	0	0	0	0	0	0	0	0	0	0	0	0	0	0	0	0	0	0	Y	0	0
	SRR5459225_76855-119048	0	Y	0	0	0	0	0	0	0	0	0	0	0	0	0	0	0	0	0	0	0	0	0	0	0	0	0	0	0	0	0	0	0	0	0	0	0	0	0	0	0	0	0	0	0	0	0	0
	SRR8781961_287860-342703	0	0	0	0	0	0	0	0	0	0	0	0	0	0	0	0	0	0	0	0	0	0	0	0	0	0	0	0	0	0	0	0	0	0	0	0	0	0	0	0	0	0	0	0	0	0	0	0
	SRR5409327_133762-179326	0	0	0	0	0	0	0	0	0	0	0	0	0	0	0	0	0	0	0	0	Y	Y	Y	Y	Y	Y	Y	Y	Y	Y	Y	0	Y	Y	0	0	0	Y	0	0	Y	Y	Y	0	Y	0	0	0
S. bongori	SRR1300626_5352-79427	0	0	0	0	0	0	0	0	0	0	0	0	0	0	0	0	0	0	0	0	0	0	0	0	0	0	0	0	0	0	0	0	0	0	0	0	0	0	0	0	0	0	0	0	0	Y	0	0
	SRR4202523_1445-37752	0	0	0	0	0	0	0	0	0	0	0	0	0	0	0	0	0	0	0	0	Y	Y	0	0	Y	0	0	0	0	0	0	0	0	0	0	0	0	0	0	0	0	0	Y	0	0	0	0	0
	SRR1300661_8002-42977	0	0	Y	0	Y	Y	Y	Y	Y	Y	Y	0	Y	Y	Y	Y	0	Y	Y	0	Y	Y	0	0	0	0	0	0	Y	0	0	0	0	0	0	0	0	0	0	0	0	0	0	0	0	0	0	0
	SRR8272617_126144-168636	0	0	0	0	0	0	0	0	0	0	0	0	0	0	0	0	0	0	0	0	Y	Y	0	0	Y	0	0	0	0	0	0	0	0	0	0	0	0	0	0	0	0	0	Y	0	0	0	0	0
	SRR2075143_7566-47876	0	0	0	0	0	0	0	0	0	0	0	Y	0	0	0	0	0	0	0	0	0	0	0	0	0	0	0	0	0	0	0	0	0	0	0	0	0	0	0	0	0	0	0	0	0	0	0	0
S. enterica subsp. salmonae	SRR1249004_74070-120904	0	Y	0	0	0	0	0	0	0	0	0	0	0	0	0	0	0	0	0	0	Y	0	Y	0	Y	0	0	0	0	0	0	0	Y	0	0	0	0	0	0	0	0	0	0	0	0	0	0	0
	SRR5042751_243-38960	0	0	0	0	0	0	0	0	0	0	0	0	0	0	0	0	0	0	0	0	Y	0	0	Y	Y	0	0	0	0	Y	Y	Y	Y	Y	0	0	0	0	0	0	0	0	0	0	0	0	0	0
S. enterica subsp. houtenae	SRR2534078_647-8638	0	Y	0	0	0	0	0	0	0	0	0	0	0	0	0	0	0	0	0	0	0	0	0	0	0	0	0	0	0	0	0	0	0	0	0	0	0	0	0	0	0	0	0	0	0	0	0	0
	SRR1812810_24-30922	0	0	0	0	0	0	0	0	0	0	0	0	0	0	0	0	0	0	0	0	Y	Y	Y	0	Y	Y	Y	0	Y	0	Y	0	Y	Y	Y	Y	Y	0	0	0	0	0	0	0	0	0	0	0
	SRR8272617_1088-37127	0	0	0	0	Y	Y	Y	Y	Y	Y	Y	Y	Y	Y	Y	Y	0	Y	0	0	Y	Y	Y	Y	Y	Y	Y	0	Y	Y	0	0	Y	Y	0	0	0	0	0	0	Y	Y	Y	Y	0	0	0	0
S. enterica subsp. enterica	SRR3438090_3099-51370	0	0	0	0	0	0	0	0	0	0	0	0	0	0	0	0	0	0	0	0	Y	Y	Y	Y	Y	Y	Y	0	Y	Y	Y	Y	Y	Y	0	0	0	Y	0	0	0	Y	0	Y	Y	0	0	Y
S. enterica subsp. diarizonae	SRR1946857_62243-116023	0	0	0	0	0	0	0	0	0	0	0	0	0	0	0	0	0	0	0	0	Y	Y	0	0	0	0	0	0	0	0	0	0	0	0	0	0	0	0	0	0	0	0	0	0	0	0	0	0
S. enterica subsp. salmonae	SRR1249004_9222-63101	0	0	0	0	0	0	0	0	0	0	0	0	0	0	0	0	0	0	0	0	0	0	0	0	0	0	0	0	Y	0	Y	0	0	0	0	0	0	0	0	0	0	0	0	0	0	0	0	0
	SRR4342985_3-30483	0	0	0	0	0	0	0	0	0	0	0	0	0	0	0	0	0	0	0	0	0	0	0	0	0	0	0	0	0	0	0	0	0	0	0	0	0	0	0	0	0	0	0	0	0	0	0	0
	SRR5581860_252591-265455	Y	0	0	0	0	0	0	0	0	0	0	0	0	0	0	0	0	0	0	0	Y	0	0	0	0	0	0	0	0	0	0	0	Y	0	0	0	0	0	0	0	0	0	0	0	0	0	0	0
	SRR4342985_1484590-1533329	0	0	0	0	0	0	0	0	0	0	0	0	0	0	0	0	0	0	0	0	Y	Y	0	0	Y	0	0	0	0	0	0	0	0	0	0	0	0	0	0	0	0	0	Y	0	0	0	0	0
	SRR1966767_2833-45480	0	0	0	0	0	0	0	0	0	0	0	0	0	0	0	0	0	0	0	0	Y	Y	0	0	Y	0	0	0	0	0	0	0	0	0	0	0	0	0	0	0	0	0	Y	0	0	0	0	0
	SRR8643930_46914-92441	0	0	0	0	0	0	0	0	0	0	0	0	0	0	0	0	0	0	0	0	0	0	0	0	0	0	0	0	0	0	0	0	0	0	0	0	0	0	0	0	0	0	0	0	0	0	0	0
S. enterica subsp. enterica	SRR1687209_709676-753732	0	0	0	0	0	0	0	0	0	0	0	0	0	0	0	0	0	0	0	0	0	0	0	0	0	0	0	0	0	0	0	0	0	0	0	0	0	0	0	0	Y	0	0	0	0	0	0	0
	SRR2890087_70994-102912	0	0	0	0	0	0	0	0	0	0	0	0	0	0	0	0	0	0	0	0	0	0	0	0	0	0	0	0	0	0	0	0	0	0	0	0	0	0	0	0	0	0	0	0	0	0	0	0
	SRR6263261_572565-604385	0	Y	0	0	0	0	0	0	0	0	0	0	0	0	0	0	0	0	0	0	0	0	0	0	0	0	0	0	0	0	0	0	0	0	0	0	0	0	0	0	0	0	0	0	0	0	0	0
	SRR3092110_128078-185869	0	0	0	0	0	0	0	0	0	0	0	0	0	0	0	0	0	0	0	Y	Y	0	0	0	Y	0	Y	0	0	0	Y	0	0	Y	0	0	0	0	0	0	0	0	0	0	0	0	0	0
	SRR4202524_1445-37752	0	0	0	0	0	0	0	0	0	0	0	0	0	0	0	0	0	0	0	0	Y	Y	0	0	Y	0	0	0	0	0	0	0	0	0	0	0	0	0	0	0	0	0	Y	0	0	0	0	0
	SRR1803048_269373-315858	0	0	0	0	0	0	0	0	0	0	0	0	0	0	0	0	0	0	0	0	Y	Y	0	Y	0	0	0	0	0	0	0	0	0	0	0	0	0	0	0	0	0	0	0	0	0	0	0	0
	SRR1300626_10972-41867	0	0	0	0	0	0	0	0	0	0	0	Y	0	0	0	0	0	Y	0	0	0	0	0	0	0	0	0	0	0	0	0	0	0	0	0	0	0	0	0	0	0	0	0	0	0	0	0	0
	SRR6191064_176717-225610	0	0	0	0	0	0	0	0	0	0	0	0	0	0	0	0	0	0	0	0	Y	Y	0	0	Y	0	0	0	0	0	0	0	0	0	0	0	0	0	0	0	0	0	Y	0	0	0	0	0
	SRR8619331_164-20611	0	0	0	0	0	0	0	0	0	0	0	0	0	0	0	0	0	0	0	0	0	0	0	0	0	0	0	0	0	0	0	0	0	0	0	0	0	0	0	0	0	0	0	0	0	0	0	0
	SRR8272617_45002-75318	0	0	0	0	0	0	0	0	0	0	0	0	0	0	0	0	0	0	0	0	0	0	0	0	0	0	0	0	0	0	0	0	0	0	0	0	0	0	0	0	0	0	0	0	0	0	0	0
S. enterica subsp. houtenae	SRR1548438_168848-176961	0	0	0	0	0	0	0	0	0	0	0	0	0	0	0	0	0	0	0	0	0	0	0	0	0	0	0	0	0	0	0	0	0	0	0	0	0	0	0	0	0	0	0	0	0	0	0	0
	SRR7458775_115569-170575	0	0	0	0	0	0	0	0	0	0	0	0	0	0	0	0	0	0	0	0	Y	Y	0	0	0	0	0	0	0	0	0	0	0	0	0	0	0	0	0	0	0	0	Y	0	0	0	0	0
S. enterica subsp. enterica	SRR2585491_156881-205817	0	0	0	0	0	0	0	0	0	0	0	0	0	0	0	0	0	0	0	0	Y	Y	0	0	0	0	0	0	0	0	0	0	0	0	0	0	0	0	0	0	0	0	Y	0	0	0	0	0
S. enterica subsp. salmonae	SRR1272845_107511-149156	0	0	0	0	0	0	0	0	0	0	0	0	0	0	0	0	0	0	0	0	0	0	0	0	0	0	0	0	0	0	0	0	0	0	0	0	0	0	0	0	0	0	0	0	0	0	0	0
	SRR1967469_1374-56373	0	0	0	0	0	0	0	0	0	0	0	0	0	0	0	0	0	0	0	0	Y	Y	0	0	0	0	0	0	0	0	0	0	0	0	0	0	0	0	0	0	0	0	Y	0	0	0	0	0
	SRR1175789_4651-61377	0	0	Y	0	Y	Y	Y	Y	Y	Y	Y	Y	Y	Y	Y	Y	Y	Y	0	0	Y	Y	Y	Y	Y	Y	Y	0	Y	0	0	0	Y	Y	0	0	0	Y	0	0	Y	Y	0	0	0	0	0	0
	SRR4190268_2-30500	Y	0	0	0	0	0	0	0	0	0	0	0	0	0	0	0	0	0	0	0	0	0	0	0	0	0	0	0	0	0	0	0	0	0	0	0	0	0	0	0	0	0	0	0	0	0	0	0
	SRR4342985_183241-214298	Y	0	0	0	0	0	0	0	0	0	0	0	0	0	0	0	0	0	0	0	0	0	0	0	0	0	0	0	0	0	0	0	0	0	0	0	0	0	0	0	0	0	0	0	0	0	0	0
	SRR5868548_543321-590464	0	0	0	0	0	0	0	0	0	0	0	0	0	0	0	0	0	0	0	0	Y	Y	Y	0	0	Y	Y	0	0	0	Y	0	Y	Y	0	0	Y	0	0	0	Y	Y	Y	0	0	0	0	Y
	SRR1300661_1697-61225	0	0	0	0	0	0	0	0	0	0	0	0	0	0	0	0	0	0	0	0	Y	Y	0	0	0	0	0	0	0	0	0	0	0	0	0	0	0	0	0	0	0	0	Y	0	0	0	0	0
	SRR7450691_1-56494	0	0	0	0	0	0	0	0	0	0	0	0	0	0	0	0	0	0	0	0	Y	Y	0	0	0	0	0	0	0	0	0	0	0	0	0	0	0	0	0	0	0	0	Y	0	0	0	0	0
	SRR5581928_123342-185462	0	Y	0	0	0	0	0	0	0	0	0	0	0	0	0	0	0	0	0	0	0	0	0	0	0	0	0	0	0	0	0	0	0	0	0	0	0	0	Y	0	0	0	0	0	0	0	0	0
	SRR5583019_4242-49234	0	0	0	0	0	0	0	0	0	0	0	0	0	0	0	0	0	0	0	0	Y	Y	Y	Y	Y	Y	0	0	0	Y	Y	0	Y	Y	0	0	0	0	0	Y	Y	Y	Y	0	Y	0	0	0
	SRR6108037_904824-956473	0	0	0	0	0	0	0	0	0	0	0	0	0	0	0	0	0	0	0	0	Y	Y	Y	Y	Y	Y	Y	0	0	Y	Y	Y	Y	Y	0	0	0	0	Y	Y	Y	Y	Y	Y	Y	0	0	0
	SRR2075308_123626-153587	0	Y	0	0	0	0	0	0	0	0	0	Y	0	0	0	0	0	0	0	0	0	0	0	0	0	0	0	0	0	0	0	0	0	0	0	0	0	0	0	0	0	0	0	0	0	0	0	0
	SRR1030813_95650-152402	0	0	0	0	0	0	0	0	0	0	0	0	0	0	0	0	0	0	0	0	0	0	Y	0	0	0	0	0	0	0	0	0	0	0	0	0	0	0	0	0	0	0	0	0	0	0	0	0
	SRR6107945_237406-277898	0	0	0	Y	0	0	Y	Y	Y	Y	Y	Y	Y	Y	Y	Y	0	0	0	0	Y	Y	Y	Y	Y	Y	Y	0	0	Y	0	0	0	Y	0	0	0	0	0	Y	0	0	0	0	Y	0	0	0
	SRR4342985_1122218-1155766	0	0	0	0	0	0	0	0	0	0	0	0	0	0	0	0	0	0	0	0	0	0	0	0	0	0	0	0	0	0	0	0	0	0	0	0	0	0	0	0	0	0	0	0	0	0	0	0
	SRR1803048_2-28862	0	Y	0	0	0	0	0	0	0	0	0	0	0	0	0	0	0	0	0	0	0	0	0	0	0	0	0	0	0	0	0	0	0	0	0	0	0	0	0	0	0	0	0	0	0	0	0	0
	SRR5890596_2-30500	Y	0	0	0	0	0	0	0	0	0	0	0	0	0	0	0	0	0	0	0	0	0	0	0	0	0	0	0	0	0	0	0	0	0	0	0	0	0	0	0	0	0	0	0	0	0	0	0
	SRR1793345_27440-82342	0	0	0	0	0	0	0	0	0	0	0	0	0	0	0	0	0	0	0	0	0	Y	0	Y	0	0	0	0	0	0	0	0	0	0	0	0	0	0	0	0	0	0	0	0	0	0	0	0
S. enterica subsp. enterica	SRR1687209_1428-41421	0	0	0	0	0	0	0	0	0	0	0	0	0	0	0	0	0	0	0	0	0	0	Y	Y	0	0	0	0	0	0	0	0	0	0	0	0	0	0	0	0	0	0	0	0	0	0	0	0
	SRR1030813_299154-331730	0	0	0	0	0	0	0	0	0	0	0	0	0	0	0	0	0	0	0	0	0	0	0	0	0	0	0	0	0	0	0	0	0	0	0	0	0	0	0	0	0	0	0	0	0	0	0	0
	SRR8207015_212-40233	0	0	0	Y	0	0	Y	Y	Y	Y	Y	Y	Y	Y	Y	Y	0	0	0	0	Y	Y	Y	Y	Y	Y	Y	0	0	Y	0	0	0	Y	0	0	0	0	0	Y	0	0	0	0	Y	0	0	0
	SRR5583092_154183-188658	0	0	0	0	0	0	0	0	0	0	0	0	0	0	0	0	0	0	0	0	0	Y	0	0	0	0	0	0	0	0	0	0	0	0	0	0	0	0	0	0	0	0	0	0	0	0	0	0
	SRR5379163_276703-289626	Y	0	0	0	0	0	0	0	0	0	0	0	0	0	0	0	0	0	0	0	Y	0	0	0	0	0	0	0	0	0	0	0	0	0	0	0	0	0	0	0	0	0	0	0	0	0	0	0
	SRR6312042_109047-159272	0	0	0	0	0	0	0	0	0	0	0	0	0	0	0	0	0	0	0	0	Y	Y	0	0	Y	0	0	0	0	0	0	0	0	0	0	0	0	0	0	0	0	0	Y	0	0	0	0	0
	SRR5584757_70438-100349	0	0	0	0	0	0	0	0	0	0	0	0	0	0	0	0	0	0	0	0	0	0	0	0	0	0	0	0	0	0	0	0	0	0	0	0	0	0	0	0	0	0	0	0	0	0	0	0
a Cells without an entry are S. enterica subsp. arizonae
[truncated: 5,000 more columns]
